# Supplementary material for: N-(4-Chloro­phen­yl)-4-ethyl­piperazine-1-carboxamide
Source: Acta Crystallogr Sect E Struct Rep Online. 2011 Sep 14;67(Pt 10):o2574. doi: 10.1107/S1600536811035331 (PMC3201470; doi:10.1107/S1600536811035331)
Supplement: Supplementary file 2 [file e-67-o2574-Isup2.hkl]

# 
# h,k,l, Fc-squared, Fo-squared, sigma(Fo-squared) and status flag 
# 
data_I
_shelx_title ' 1 in Pbca' 
_shelx_refln_list_code          4 
_shelx_F_calc_maximum      209.90 
_exptl_crystal_F_000      1136.00 
_reflns_d_resolution_high  0.7700 
 
loop_ 
 _symmetry_equiv_pos_as_xyz 
 'x, y, z' 
 '-x+1/2, -y, z+1/2' 
 '-x, y+1/2, -z+1/2' 
 'x+1/2, -y+1/2, -z' 
 '-x, -y, -z' 
 'x-1/2, y, -z-1/2' 
 'x, -y-1/2, z-1/2' 
 '-x-1/2, y-1/2, z' 
 
_cell_length_a     9.5546 
_cell_length_b    10.9105 
_cell_length_c    26.4769 
_cell_angle_alpha  90.000 
_cell_angle_beta   90.000 
_cell_angle_gamma  90.000 
 
_shelx_F_squared_multiplier     1.000 
 
loop_ 
 _refln_index_h 
 _refln_index_k 
 _refln_index_l 
 _refln_F_squared_calc 
 _refln_F_squared_meas 
 _refln_F_squared_sigma 
 _refln_observed_status 
   2   0   0    17398.07     5893.67    146.53 o 
   4   0   0    11360.04    11115.91    355.05 o 
   6   0   0     2418.03     2644.03     75.06 o 
   8   0   0     1377.30     1305.29     57.19 o 
  10   0   0       55.80       35.72     13.72 o 
  12   0   0       11.56       -1.18     15.54 o 
   2   1   0    28724.27    34876.02    481.80 o 
   4   1   0      847.58      927.23     18.27 o 
   6   1   0       25.71       36.32      5.89 o 
   8   1   0       54.47       65.97      9.34 o 
  10   1   0      210.76      242.63     16.61 o 
  12   1   0        1.42       15.38     14.32 o 
   0   2   0     1428.00     1113.35     25.14 o 
   2   2   0     8936.95     8620.90    122.65 o 
   4   2   0      554.19      498.87     11.84 o 
   6   2   0      411.45      414.12     17.17 o 
   8   2   0        3.42        2.51      5.37 o 
  10   2   0      103.37      115.94     18.85 o 
  12   2   0        6.52       -5.50     12.85 o 
   2   3   0     2037.82     1852.02     30.88 o 
   4   3   0      304.78      328.66     10.63 o 
   6   3   0      404.96      453.00     19.40 o 
   8   3   0       90.08       97.48     14.46 o 
  10   3   0       33.24       43.55     13.29 o 
  12   3   0        7.32       12.39     14.78 o 
   0   4   0      341.14      369.12     25.74 o 
   2   4   0      421.28      332.29     11.89 o 
   4   4   0     1176.31      980.10     19.85 o 
   6   4   0        1.79        7.29      7.25 o 
   8   4   0      278.96      286.89     22.49 o 
  10   4   0      108.24       77.60     18.57 o 
   2   5   0        7.84       -0.15      4.87 o 
   4   5   0      516.15      543.69     15.95 o 
   6   5   0     1329.22     1336.36     28.95 o 
   8   5   0       38.29       34.01     11.44 o 
  10   5   0       50.32       45.01     16.98 o 
   0   6   0      593.80      708.84     31.80 o 
   2   6   0      191.17      183.25     11.94 o 
   4   6   0        0.02       -1.33     10.41 o 
   6   6   0        9.05       13.88      7.85 o 
   8   6   0       54.59       52.67     15.31 o 
  10   6   0       23.22       56.13     20.14 o 
   2   7   0       34.30       39.93      9.79 o 
   4   7   0       71.33       66.72     13.00 o 
   6   7   0        3.38       16.79      8.84 o 
   8   7   0      196.18      271.11     23.43 o 
  10   7   0       61.38       84.91     28.98 o 
   0   8   0      915.23      897.10     40.18 o 
   2   8   0      112.51      123.54     15.74 o 
   4   8   0       14.95       20.32     13.15 o 
   6   8   0       12.54       15.72     11.24 o 
   8   8   0       97.05       85.53     23.68 o 
  10   8   0        1.06        9.51     12.47 o 
   2   9   0      329.20      345.69     22.08 o 
   4   9   0        8.55        5.76     14.02 o 
   6   9   0       96.07       84.68     16.70 o 
   8   9   0       40.70       22.48     14.31 o 
   0  10   0       31.14        8.61     16.02 o 
   2  10   0       10.43       11.67     11.64 o 
   4  10   0      130.63       85.81     30.90 o 
   6  10   0        0.96        2.72      9.85 o 
   8  10   0       18.40       18.33     13.46 o 
   2  11   0       27.15       24.33     17.39 o 
   4  11   0       20.02       19.53     17.02 o 
   6  11   0       29.36       37.81     17.88 o 
   0  12   0      139.70      112.17     90.02 o 
   2  12   0        1.47       16.10     18.68 o 
   4  12   0        9.56        4.32     19.77 o 
   6  12   0        4.44        5.05     18.90 o 
   2  13   0       10.74       10.55     18.14 o 
   4  13   0        1.52        5.45     16.65 o 
   0  14   0      215.81       61.95     83.80 o 
   2   1   1    15617.42    16653.01    148.75 o 
   3   1   1     3250.64     3094.88     28.17 o 
   4   1   1      499.33      477.59      8.46 o 
   5   1   1      952.59      815.86     10.81 o 
   6   1   1        2.03       -1.10      3.12 o 
   7   1   1      703.23      669.30     11.78 o 
   8   1   1       11.10       13.08      4.95 o 
   9   1   1        0.34        5.08      3.84 o 
  10   1   1       68.08       67.70      6.76 o 
  11   1   1        8.36        4.20      6.40 o 
  12   1   1        0.14        8.08      9.48 o 
   0   2   1    11020.28    11227.35    144.70 o 
   1   2   1    19222.20    21719.50    223.03 o 
   2   2   1     2699.45     2429.07     25.20 o 
   3   2   1     1046.82      915.64     12.21 o 
   4   2   1       59.21       62.02      4.12 o 
   5   2   1      128.68      109.22      5.61 o 
   6   2   1      123.56      131.39      6.66 o 
   7   2   1        1.68       -2.59      3.86 o 
   8   2   1     1221.98     1263.16     21.01 o 
   9   2   1       16.00       23.11      5.99 o 
  10   2   1      211.14      198.20     16.17 o 
  11   2   1        0.63       -5.16      7.38 o 
  12   2   1       86.35       67.09     19.03 o 
   1   3   1    31390.82    37340.82    449.79 o 
   2   3   1    11235.87    11846.82    128.70 o 
   3   3   1     2102.18     1984.56     22.69 o 
   4   3   1     2362.42     2402.60     26.30 o 
   5   3   1      140.78      114.79      6.36 o 
   6   3   1      877.74      865.96     17.29 o 
   7   3   1      100.07      110.85     11.20 o 
   8   3   1       11.24       13.12      6.36 o 
   9   3   1       91.64      104.98     12.37 o 
  10   3   1       18.14       18.92      8.24 o 
  11   3   1        3.66       13.02      7.85 o 
  12   3   1       34.70       15.83     11.85 o 
   0   4   1     1071.50      995.54     19.86 o 
   1   4   1      721.68      603.05     12.18 o 
   2   4   1       40.74       33.28      5.97 o 
   3   4   1     3751.95     3221.49     40.86 o 
   4   4   1      286.31      238.87      8.15 o 
   5   4   1     1258.01     1279.26     19.04 o 
   6   4   1      423.46      419.73     10.88 o 
   7   4   1      148.43      191.85     11.26 o 
   8   4   1        4.35        1.02      6.31 o 
   9   4   1      125.43      115.83     10.79 o 
  10   4   1        2.10       -0.34      7.86 o 
  11   4   1       23.85       54.27     13.02 o 
   1   5   1        0.05        1.76      4.54 o 
   2   5   1     2360.55     2205.95     30.27 o 
   3   5   1     1418.25     1319.39     19.76 o 
   4   5   1      458.68      465.98     12.23 o 
   5   5   1       49.54       61.01      6.72 o 
   6   5   1      277.28      280.69     10.17 o 
   7   5   1       18.81       22.01      6.00 o 
   8   5   1      180.52      213.94     11.65 o 
   9   5   1        0.00       -0.07      5.90 o 
  10   5   1       28.98       31.16     11.56 o 
  11   5   1        0.02        1.73     10.85 o 
   0   6   1      292.70      228.18     13.70 o 
   1   6   1      868.24      804.72     16.08 o 
   2   6   1       68.56       69.95      7.94 o 
   3   6   1     1320.93     1255.45     21.91 o 
   4   6   1      123.41      119.93      8.06 o 
   5   6   1      168.11      191.84     10.33 o 
   6   6   1      122.56      157.17     10.05 o 
   7   6   1       74.20       83.72      9.16 o 
   8   6   1       35.67       51.87     10.21 o 
   9   6   1        0.06        6.93      8.81 o 
  10   6   1        0.27       11.01     11.47 o 
  11   6   1        0.37       31.24     26.60 o 
   1   7   1      134.62      136.19     10.36 o 
   2   7   1      101.68       97.70      9.61 o 
   3   7   1      316.25      312.35     12.82 o 
   4   7   1       49.94       63.24      9.22 o 
   5   7   1       50.15       59.95      8.28 o 
   6   7   1      187.44      205.63     11.96 o 
   7   7   1        9.67       14.26      7.76 o 
   8   7   1      130.86      122.52     14.68 o 
   9   7   1        0.18        5.88      9.46 o 
  10   7   1        0.91       -2.93      7.83 o 
   0   8   1       14.03       24.09     12.58 o 
   1   8   1       48.50       60.59      8.95 o 
   2   8   1       17.76       28.15      8.35 o 
   3   8   1       78.72       93.82     10.74 o 
   4   8   1        5.63        5.35      7.82 o 
   5   8   1        5.71       -3.58      5.73 o 
   6   8   1        3.45        4.99      6.59 o 
   7   8   1       21.85       24.58      8.77 o 
   8   8   1        0.09       -4.83      7.32 o 
   9   8   1        4.38        6.74     10.52 o 
  10   8   1        1.00       -9.83     10.79 o 
   1   9   1      194.34      199.56     13.76 o 
   2   9   1       10.01       16.16      8.39 o 
   3   9   1      159.42      171.21     14.23 o 
   4   9   1       23.61       20.73      9.23 o 
   5   9   1        8.13        4.71      6.54 o 
   6   9   1        6.80        7.29      7.20 o 
   7   9   1        2.24       -0.13      7.27 o 
   8   9   1        6.34       12.22      8.79 o 
   9   9   1        0.38        3.76      8.96 o 
   0  10   1       15.48       12.64     12.88 o 
   1  10   1        9.01        8.93      8.96 o 
   2  10   1        0.06        5.67      8.47 o 
   3  10   1        2.56       14.02     10.41 o 
   4  10   1        0.15        0.03      7.16 o 
   5  10   1        0.61        8.14      7.99 o 
   6  10   1        0.75        8.11      8.06 o 
   7  10   1       12.17        5.42      8.49 o 
   8  10   1       21.72       16.10     10.82 o 
   1  11   1       56.85       45.24     12.89 o 
   2  11   1      170.37      180.96     17.33 o 
   3  11   1       73.29       64.91     14.18 o 
   4  11   1        6.45       30.09     11.98 o 
   5  11   1        3.78       11.55      9.25 o 
   6  11   1       13.85       16.45     10.18 o 
   7  11   1        3.27        4.49      9.03 o 
   0  12   1       44.10       14.44     15.63 o 
   1  12   1       70.71       92.92     21.30 o 
   2  12   1        1.81       18.97     11.87 o 
   3  12   1        0.02       27.38     13.39 o 
   4  12   1       11.06        9.05     12.65 o 
   5  12   1       14.30       24.07     11.46 o 
   6  12   1       21.33       31.13     12.61 o 
   1  13   1        1.88       -4.40     10.73 o 
   2  13   1       15.97       21.88     14.76 o 
   3  13   1        2.38        2.04     11.55 o 
   4  13   1        1.50       22.03     14.87 o 
   0  14   1      133.58       50.74     30.49 o 
   1  14   1        0.19       30.90     21.99 o 
   2   0   2    24052.48    28558.35    497.62 o 
   3   0   2     3115.50     2497.34     33.70 o 
   4   0   2       59.51       79.74      4.82 o 
   5   0   2     7787.79     7825.04    115.62 o 
   6   0   2     4885.80     5377.31     75.99 o 
   7   0   2       62.41       54.66      5.92 o 
   8   0   2        8.19       -4.07      4.24 o 
   9   0   2      277.80      277.19     13.07 o 
  10   0   2      226.10      249.97     20.65 o 
  11   0   2       88.83      102.94     15.54 o 
  12   0   2        6.78       -0.16     18.24 o 
   1   1   2     5154.28     4712.58     37.22 o 
   2   1   2        0.04       -1.59      1.61 o 
   3   1   2     6287.94     6181.20     54.30 o 
   4   1   2      414.51      413.45      6.54 o 
   5   1   2      476.09      420.49      7.81 o 
   6   1   2     1094.98     1138.77     14.98 o 
   7   1   2       63.56       62.50      5.28 o 
   8   1   2       46.53       45.94      4.98 o 
   9   1   2       80.85       84.03      6.77 o 
  10   1   2       29.04       27.48      7.69 o 
  11   1   2       30.38       22.40      7.21 o 
  12   1   2       26.62        4.10     10.37 o 
   0   2   2     6730.31     6906.63     86.83 o 
   1   2   2     5937.31     5801.78     53.38 o 
   2   2   2     3736.17     3257.64     31.60 o 
   3   2   2     5030.74     4652.44     40.62 o 
   4   2   2     2041.32     1891.75     18.59 o 
   5   2   2     1311.96     1310.48     17.49 o 
   6   2   2      293.42      305.45      7.90 o 
   7   2   2        3.59        5.97      4.31 o 
   8   2   2      333.50      369.00     12.12 o 
   9   2   2       65.19       67.78      7.44 o 
  10   2   2      113.50      111.48     10.04 o 
  11   2   2       83.84       78.32     18.65 o 
  12   2   2        5.81       12.02     12.25 o 
   1   3   2       92.66       64.66      5.83 o 
   2   3   2     7936.93     7336.17     76.14 o 
   3   3   2      116.22      120.60      6.00 o 
   4   3   2      389.02      363.20      7.62 o 
   5   3   2      284.50      303.25      8.17 o 
   6   3   2       18.82       15.30      5.30 o 
   7   3   2      138.39      155.60      9.16 o 
   8   3   2        6.88        1.63      5.70 o 
   9   3   2        5.51       -1.69      6.30 o 
  10   3   2        8.76       15.66      7.40 o 
  11   3   2        1.38       -1.46      7.03 o 
  12   3   2        4.43       11.52     12.78 o 
   0   4   2       70.02       59.54      7.93 o 
   1   4   2     2083.36     1882.46     23.39 o 
   2   4   2        3.80        6.26      3.87 o 
   3   4   2     2131.20     2010.93     23.37 o 
   4   4   2      238.91      207.62      6.96 o 
   5   4   2       89.54      102.21      6.58 o 
   6   4   2      289.37      283.41      9.55 o 
   7   4   2      203.41      225.69     12.25 o 
   8   4   2       34.32       45.63      7.79 o 
   9   4   2       76.42       82.74     10.26 o 
  10   4   2       53.12       48.48     10.60 o 
  11   4   2        8.77       37.68     13.29 o 
   1   5   2     1633.61     1501.18     19.83 o 
   2   5   2      433.44      425.36     11.34 o 
   3   5   2      122.29      136.32      8.82 o 
   4   5   2      272.71      290.58      9.97 o 
   5   5   2      999.29     1105.51     17.13 o 
   6   5   2       31.71       28.08      7.38 o 
   7   5   2      351.88      378.88     11.53 o 
   8   5   2        0.86       -0.93      5.77 o 
   9   5   2       13.76       32.62      9.12 o 
  10   5   2       21.46       36.09     10.43 o 
  11   5   2       15.93       24.22     14.11 o 
   0   6   2      126.38      109.43     11.01 o 
   1   6   2       46.27       55.36      7.05 o 
   2   6   2      220.64      207.61      8.89 o 
   3   6   2       25.08       34.56      7.48 o 
   4   6   2      101.26      136.75      8.56 o 
   5   6   2        1.11       -4.06      4.98 o 
   6   6   2        0.00       -0.57      5.51 o 
   7   6   2       52.59       40.56      7.73 o 
   8   6   2       38.68       41.49      9.05 o 
   9   6   2        5.50        3.31      7.80 o 
  10   6   2        0.96       16.88     13.22 o 
  11   6   2        9.19       21.15     20.68 o 
   1   7   2      447.61      406.09     14.06 o 
   2   7   2      976.66      942.79     21.11 o 
   3   7   2      538.20      501.87     15.50 o 
   4   7   2       23.56       23.08      7.52 o 
   5   7   2      768.11      809.68     18.45 o 
   6   7   2     1322.17     1482.96     27.93 o 
   7   7   2      152.01      167.71     12.09 o 
   8   7   2      316.24      301.01     16.99 o 
   9   7   2        6.18       11.80      9.22 o 
  10   7   2        2.90        1.12      9.37 o 
   0   8   2       11.79       12.70     11.43 o 
   1   8   2      168.27      174.35     11.22 o 
   2   8   2      218.11      252.07     14.47 o 
   3   8   2      401.74      376.32     14.83 o 
   4   8   2      156.32      180.05     13.49 o 
   5   8   2      216.76      214.95     15.07 o 
   6   8   2       97.36      113.28      9.66 o 
   7   8   2        2.53        8.77      7.26 o 
   8   8   2        1.13       11.69      7.93 o 
   9   8   2        0.02        5.31      9.05 o 
  10   8   2       12.34       13.57     11.65 o 
   1   9   2       13.67       15.97      8.54 o 
   2   9   2        7.40       14.89     10.03 o 
   3   9   2      171.16      155.51     12.88 o 
   4   9   2       37.63       43.66      9.67 o 
   5   9   2        8.32       13.19      8.75 o 
   6   9   2        1.29        0.98      6.94 o 
   7   9   2       15.96       14.06      8.13 o 
   8   9   2       72.56       30.87     11.29 o 
   9   9   2        7.29       -3.82      8.02 o 
   0  10   2       92.94       75.64     18.14 o 
   1  10   2       62.33       62.80     12.86 o 
   2  10   2       46.97       47.58     12.29 o 
   3  10   2       67.73       69.51     11.84 o 
   4  10   2       42.60       33.79     11.24 o 
   5  10   2       10.64       11.72      8.56 o 
   6  10   2        0.27      -10.72     10.72 o 
   7  10   2       16.07       15.50      9.04 o 
   8  10   2        0.51        3.33      8.60 o 
   1  11   2       42.17       55.61     12.80 o 
   2  11   2       86.16       84.06     13.05 o 
   3  11   2       24.06       30.69     10.91 o 
   4  11   2        3.17       16.09     11.10 o 
   5  11   2        0.95        8.81      9.60 o 
   6  11   2        9.02       24.21     12.05 o 
   7  11   2        0.98        9.01      9.27 o 
   0  12   2      113.76       84.14     45.69 o 
   1  12   2        0.38        9.04     10.95 o 
   2  12   2        8.19        0.12      9.59 o 
   3  12   2        7.11       -1.08     11.19 o 
   4  12   2       14.25       20.98     11.76 o 
   5  12   2       11.18       14.48     11.48 o 
   6  12   2        6.18       14.73     12.28 o 
   1  13   2        1.08        4.98     12.65 o 
   2  13   2        2.01      -14.14     14.14 o 
   3  13   2        3.58       29.33     19.66 o 
   4  13   2        0.39        7.40     13.68 o 
   0  14   2       24.42       34.20     21.42 o 
   1  14   2       39.14       15.10     14.86 o 
   1   1   3       48.86       51.90      2.93 o 
   2   1   3    13982.71    14806.31    141.87 o 
   3   1   3      151.13      127.56      4.74 o 
   4   1   3      467.60      464.28      9.12 o 
   5   1   3     1306.16     1286.01     18.02 o 
   6   1   3     1170.37     1130.34     15.01 o 
   7   1   3        6.68        7.17      3.70 o 
   8   1   3      125.34      135.32      6.28 o 
   9   1   3       35.57       21.80      4.53 o 
  10   1   3      179.76      220.11     16.67 o 
  11   1   3        7.45       15.38      7.09 o 
  12   1   3        3.24        3.77     10.18 o 
   0   2   3    19771.84    22560.89    332.09 o 
   1   2   3    33713.31    46382.15    519.59 o 
   2   2   3       57.71       42.13      4.09 o 
   3   2   3      743.69      680.82      9.41 o 
   4   2   3      103.44       82.99      4.80 o 
   5   2   3      529.94      553.07      9.93 o 
   6   2   3      671.74      649.72     15.50 o 
   7   2   3      711.02      792.08     15.85 o 
   8   2   3       70.62      101.46      8.23 o 
   9   2   3      222.75      257.30     12.40 o 
  10   2   3      119.78      134.30     10.11 o 
  11   2   3        2.97        7.40      7.20 o 
  12   2   3        0.48        3.81     10.04 o 
   1   3   3     2133.24     1890.74     23.15 o 
   2   3   3       21.59       22.48      4.83 o 
   3   3   3     1443.68     1410.26     16.66 o 
   4   3   3      416.36      447.97      8.89 o 
   5   3   3     1993.51     2137.42     24.68 o 
   6   3   3        0.11        2.20      2.95 o 
   7   3   3      243.85      256.38     10.87 o 
   8   3   3       50.00       62.17      8.89 o 
   9   3   3       13.51       13.12      6.85 o 
  10   3   3        0.64       -1.62      5.90 o 
  11   3   3        1.25        9.83      8.31 o 
  12   3   3        0.81       -2.18     10.06 o 
   0   4   3     8836.97     8574.50    128.85 o 
   1   4   3        2.35        1.11      3.42 o 
   2   4   3     1746.67     1588.04     21.86 o 
   3   4   3      420.06      379.73      9.41 o 
   4   4   3     2439.51     2208.04     27.55 o 
   5   4   3        0.21        2.12      3.94 o 
   6   4   3       67.46       65.52      5.81 o 
   7   4   3      108.78      146.11     10.22 o 
   8   4   3      515.23      591.37     16.61 o 
   9   4   3      137.53      181.07     15.60 o 
  10   4   3      171.01      187.55     15.44 o 
  11   4   3        3.81       25.87     12.25 o 
   1   5   3      397.32      355.61     10.77 o 
   2   5   3     2122.47     2186.44     29.24 o 
   3   5   3      262.40      307.29     10.23 o 
   4   5   3      949.70      941.09     16.82 o 
   5   5   3      111.03      113.65      7.33 o 
   6   5   3       18.84       20.87      5.84 o 
   7   5   3      110.05      124.70      9.58 o 
   8   5   3      305.64      325.07     13.18 o 
   9   5   3       60.30       72.81     11.60 o 
  10   5   3        1.35       -9.38      9.38 o 
  11   5   3        1.18       14.31     11.84 o 
   0   6   3     1030.18      837.22     23.11 o 
   1   6   3      810.95      708.40     15.09 o 
   2   6   3      166.86      159.09      8.56 o 
   3   6   3       32.61       59.63      7.04 o 
   4   6   3      678.65      655.88     16.88 o 
   5   6   3        1.91        4.27      4.51 o 
   6   6   3      212.08      229.07     10.09 o 
   7   6   3       81.03       62.92      8.49 o 
   8   6   3      118.50       97.34     11.54 o 
   9   6   3       47.83       45.75     10.88 o 
  10   6   3        0.10       -8.37     10.66 o 
  11   6   3        2.13        0.07     20.88 o 
   1   7   3       80.24      107.15      8.91 o 
   2   7   3      178.80      176.56     10.20 o 
   3   7   3       35.04       51.02      8.40 o 
   4   7   3        8.30       11.55      6.36 o 
   5   7   3       70.52       52.47      7.52 o 
   6   7   3      139.57      147.09     10.62 o 
   7   7   3       19.70       18.15      7.30 o 
   8   7   3      140.96      125.57     13.68 o 
   9   7   3        3.29        9.69      9.01 o 
  10   7   3       25.23       40.19     13.40 o 
   0   8   3      136.83      114.34     13.90 o 
   1   8   3      235.88      238.04     14.25 o 
   2   8   3        2.83        7.72      7.02 o 
   3   8   3        1.22        4.85      7.62 o 
   4   8   3      290.19      328.78     15.36 o 
   5   8   3       28.19       24.62      7.94 o 
   6   8   3       22.64       28.03      8.65 o 
   7   8   3        0.70        1.82      6.58 o 
   8   8   3       40.50       26.50      9.31 o 
   9   8   3       12.27        1.34      7.87 o 
  10   8   3        2.47        1.26      9.96 o 
   1   9   3        0.38       -3.12      7.18 o 
   2   9   3      479.51      540.07     19.29 o 
   3   9   3        0.00        8.52      9.67 o 
   4   9   3      221.41      233.59     22.02 o 
   5   9   3        4.99       10.97      8.56 o 
   6   9   3        2.47        3.44      7.44 o 
   7   9   3        0.37        5.99      8.03 o 
   8   9   3        0.01        1.14      7.26 o 
   9   9   3       11.33        0.41      7.73 o 
   0  10   3       10.97       20.94     13.38 o 
   1  10   3        9.90        8.72      8.63 o 
   2  10   3       59.54       49.86     11.90 o 
   3  10   3       13.82        1.69      7.64 o 
   4  10   3       90.45       67.66     11.16 o 
   5  10   3       17.77       16.43     10.01 o 
   6  10   3       44.57       44.37     10.36 o 
   7  10   3        4.45        7.67      8.60 o 
   8  10   3       78.95       40.29     12.79 o 
   1  11   3        0.00        6.61      9.56 o 
   2  11   3      185.43      175.22     20.25 o 
   3  11   3       13.15       14.14     10.03 o 
   4  11   3        7.65        4.99      9.15 o 
   5  11   3        0.00       22.12     10.79 o 
   6  11   3       11.42       21.38     10.63 o 
   7  11   3        2.79       25.04     10.89 o 
   0  12   3       28.90        9.15     18.14 o 
   1  12   3      146.47      137.96     23.91 o 
   2  12   3       15.15       15.69     11.47 o 
   3  12   3        0.20        7.22     10.57 o 
   4  12   3        8.86       -4.67     12.76 o 
   5  12   3       47.09       65.13     16.03 o 
   6  12   3        0.39       -1.63      8.95 o 
   1  13   3        0.10       -4.89     12.03 o 
   2  13   3       18.29       21.15     13.42 o 
   3  13   3        6.94       11.14     12.50 o 
   4  13   3        1.93        1.48     10.42 o 
   0  14   3        7.92       21.37     23.55 o 
   1  14   3        0.08        9.12     12.48 o 
   0   0   4     6056.86     5580.30    137.89 o 
   1   0   4       60.15       66.10      3.47 o 
   2   0   4      500.02      450.09      6.66 o 
   3   0   4       26.60       19.49      3.43 o 
   4   0   4     3169.35     3156.48     42.20 o 
   5   0   4     2271.06     2340.28     35.88 o 
   6   0   4       38.80       41.59      4.26 o 
   7   0   4       24.81       32.69      4.43 o 
   8   0   4      118.40      151.95     12.83 o 
   9   0   4      876.43      855.24     26.63 o 
  10   0   4      178.48      177.65     13.22 o 
  11   0   4       37.27       27.96     10.85 o 
  12   0   4        7.54        0.58     10.09 o 
   1   1   4      896.07      868.71      8.15 o 
   2   1   4     2015.42     1942.83     17.21 o 
   3   1   4      404.11      389.28      5.63 o 
   4   1   4      389.27      403.44     10.23 o 
   5   1   4     1147.64     1226.91     20.96 o 
   6   1   4       66.86       66.86      4.95 o 
   7   1   4       48.73       42.09      4.56 o 
   8   1   4      279.05      326.86     10.19 o 
   9   1   4        1.76        0.35      4.41 o 
  10   1   4       30.40       29.35      6.65 o 
  11   1   4        0.95        8.41      6.77 o 
  12   1   4       25.36       30.15     14.25 o 
   0   2   4    44059.75    65466.84   1855.44 o 
   1   2   4      785.79      675.94     10.66 o 
   2   2   4     7440.63     6950.83     64.95 o 
   3   2   4     1425.37     1197.71     14.02 o 
   4   2   4     1927.74     1835.60     20.07 o 
   5   2   4      106.95      107.64      5.45 o 
   6   2   4        9.73        4.79      4.40 o 
   7   2   4      122.45      138.91      8.21 o 
   8   2   4       74.26       80.60      8.30 o 
   9   2   4        1.38       -2.98      5.32 o 
  10   2   4       62.82       49.34      7.61 o 
  11   2   4       24.13       27.90      9.24 o 
  12   2   4       14.50       14.44     11.08 o 
   1   3   4     7530.72     6838.60     67.51 o 
   2   3   4     6068.71     5619.04     54.73 o 
   3   3   4     5522.59     5503.50     56.48 o 
   4   3   4     1313.31     1342.16     16.64 o 
   5   3   4        1.04       -2.23      3.08 o 
   6   3   4       55.43       49.88      4.48 o 
   7   3   4     1243.68     1228.68     19.14 o 
   8   3   4       94.59      106.12      9.99 o 
   9   3   4       17.05       14.48      6.82 o 
  10   3   4        9.27        9.88      7.17 o 
  11   3   4        8.29       14.24     11.46 o 
  12   3   4       22.08       19.07     11.22 o 
   0   4   4      577.78      520.34     14.81 o 
   1   4   4      876.21      815.82     13.60 o 
   2   4   4       10.06       18.74      4.10 o 
   3   4   4        0.57        4.25      4.14 o 
   4   4   4       35.07       39.65      5.58 o 
   5   4   4      244.84      233.51      7.50 o 
   6   4   4       62.76       74.55      6.03 o 
   7   4   4      513.81      550.78     13.16 o 
   8   4   4       80.91       81.22      8.55 o 
   9   4   4      147.38      156.95     15.50 o 
  10   4   4       54.79       49.61     10.42 o 
  11   4   4       12.29       24.96     11.42 o 
   1   5   4     2267.55     2046.45     25.01 o 
   2   5   4      406.20      425.79     11.74 o 
   3   5   4     3647.61     3726.59     42.83 o 
   4   5   4      238.14      232.72      9.86 o 
   5   5   4      954.09      949.55     16.90 o 
   6   5   4        7.06        6.44      4.53 o 
   7   5   4       21.57       32.51      8.01 o 
   8   5   4      321.26      365.01     14.54 o 
   9   5   4      108.34      125.53     13.05 o 
  10   5   4       15.32       13.69     13.39 o 
  11   5   4       24.78       39.11     14.76 o 
   0   6   4        8.45        1.82      7.34 o 
   1   6   4       22.02       28.37      6.12 o 
   2   6   4      163.38      167.38      9.93 o 
   3   6   4      129.46      136.14      9.03 o 
   4   6   4      147.92      156.05      9.47 o 
   5   6   4      236.14      270.46     11.94 o 
   6   6   4      455.29      478.35     14.30 o 
   7   6   4        7.36       15.74      6.31 o 
   8   6   4        4.58       -0.38      6.91 o 
   9   6   4        0.61        0.33      6.49 o 
  10   6   4        1.52       20.87     13.78 o 
  11   6   4        0.58        1.99     14.76 o 
   1   7   4      139.07      147.28      9.84 o 
   2   7   4       62.56       65.93      8.78 o 
   3   7   4        8.06        1.97      6.64 o 
   4   7   4      394.78      419.39     14.68 o 
   5   7   4      322.69      318.04     14.48 o 
   6   7   4      877.22      873.45     20.18 o 
   7   7   4       22.89       25.27      7.43 o 
   8   7   4      266.12      272.65     27.08 o 
   9   7   4      146.47       93.30     28.11 o 
  10   7   4       43.09       47.21     14.41 o 
   0   8   4        1.69       -1.86      8.00 o 
   1   8   4      118.14      139.64     11.86 o 
   2   8   4       66.41       99.33     10.14 o 
   3   8   4       33.01       36.41      9.73 o 
   4   8   4       56.05       67.26      9.60 o 
   5   8   4        8.96       14.17      7.71 o 
   6   8   4       25.81       22.79      9.02 o 
   7   8   4      226.17      253.68     15.57 o 
   8   8   4       64.93       39.68     13.11 o 
   9   8   4       16.50        2.21     10.16 o 
  10   8   4       13.01        2.91     10.88 o 
   1   9   4      460.05      478.28     26.51 o 
   2   9   4      207.66      200.09     13.31 o 
   3   9   4      248.39      242.64     16.71 o 
   4   9   4      127.21      114.38     12.64 o 
   5   9   4       20.07       10.39      8.39 o 
   6   9   4        4.09        2.41      6.01 o 
   7   9   4      238.13      268.01     18.07 o 
   8   9   4       95.71       72.33     21.97 o 
   9   9   4        0.24        3.71      7.87 o 
   0  10   4       94.27       92.93     16.39 o 
   1  10   4      107.66      112.05     12.08 o 
   2  10   4       41.20       33.70      9.64 o 
   3  10   4       42.25       33.67     10.72 o 
   4  10   4        1.58        1.26      7.28 o 
   5  10   4       14.93       16.63     10.21 o 
   6  10   4       12.24       11.32      8.38 o 
   7  10   4        0.60        5.42      8.69 o 
   8  10   4        1.13        3.24      8.79 o 
   1  11   4        6.19       10.06     11.02 o 
   2  11   4       24.43       22.33     13.00 o 
   3  11   4      100.45       52.78     16.12 o 
   4  11   4        4.12       11.52      9.41 o 
   5  11   4        0.71        4.60      8.83 o 
   6  11   4        2.47       21.31      9.93 o 
   7  11   4        0.22        7.63      9.62 o 
   0  12   4      304.86      334.68     32.30 o 
   1  12   4      158.21      138.23     32.22 o 
   2  12   4       37.21       38.78     13.94 o 
   3  12   4        0.88       28.89     13.17 o 
   4  12   4        1.00        8.71     11.02 o 
   5  12   4       28.57       22.04     11.20 o 
   6  12   4       10.50       31.64     11.26 o 
   1  13   4        2.01       20.63     14.17 o 
   2  13   4        9.53        6.87     13.09 o 
   3  13   4        4.76       16.16     14.24 o 
   4  13   4        0.00       -0.60     10.77 o 
   0  14   4        3.05      -25.47     25.47 o 
   1  14   4        2.61        1.02     15.85 o 
   1   1   5     2343.78     1991.79     15.28 o 
   2   1   5     1817.10     1619.05     15.46 o 
   3   1   5      357.91      329.69      7.42 o 
   4   1   5      513.79      493.96     10.62 o 
   5   1   5      267.77      236.89      7.47 o 
   6   1   5      562.31      530.90     10.86 o 
   7   1   5      117.80      118.00      6.04 o 
   8   1   5       66.09       72.08      6.14 o 
   9   1   5        9.06       23.46      5.63 o 
  10   1   5        9.96        7.53      5.28 o 
  11   1   5        2.03        3.17      7.58 o 
  12   1   5        3.22        2.31      7.80 o 
   0   2   5     3599.52     3278.74     67.28 o 
   1   2   5     6003.81     5689.13     55.41 o 
   2   2   5      604.27      547.96      7.93 o 
   3   2   5      557.16      463.58      8.92 o 
   4   2   5     4396.88     4360.13     42.57 o 
   5   2   5     4735.08     5023.14     54.06 o 
   6   2   5      411.48      390.00     13.13 o 
   7   2   5       20.00       21.57      5.67 o 
   8   2   5       11.17       20.38      6.54 o 
   9   2   5       96.52       87.32      9.12 o 
  10   2   5        2.50        1.06      6.10 o 
  11   2   5        0.23        2.88      6.85 o 
  12   2   5       15.30       16.80     11.02 o 
   1   3   5        1.84        2.46      2.83 o 
   2   3   5      140.66      131.92      6.52 o 
   3   3   5       92.05       75.48      5.09 o 
   4   3   5       33.88       26.24      3.28 o 
   5   3   5      630.86      704.26     11.07 o 
   6   3   5      191.63      178.13      7.11 o 
   7   3   5      259.90      257.59     10.48 o 
   8   3   5      455.26      479.71     17.14 o 
   9   3   5       10.04        8.65      5.69 o 
  10   3   5        9.10        9.11      6.50 o 
  11   3   5       11.72       20.00     10.92 o 
   0   4   5        5.42        3.11      5.17 o 
   1   4   5     1299.88     1212.44     18.39 o 
   2   4   5      517.82      547.73     11.50 o 
   3   4   5     3005.11     2910.78     31.43 o 
   4   4   5        1.05        1.25      4.63 o 
   5   4   5      183.36      190.91      7.72 o 
   6   4   5      304.37      316.15      9.23 o 
   7   4   5        0.36       -1.42      3.63 o 
   8   4   5        9.26       12.86      7.40 o 
   9   4   5       36.24       38.94     10.36 o 
  10   4   5       99.47       94.32     10.86 o 
  11   4   5       12.50       21.60     12.10 o 
   1   5   5       33.83       26.27      5.65 o 
   2   5   5      402.49      415.02     11.18 o 
   3   5   5      358.06      332.77      9.93 o 
   4   5   5      349.66      313.54     10.47 o 
   5   5   5      291.02      313.74      9.83 o 
   6   5   5      136.39      139.59      8.57 o 
   7   5   5     1619.19     1692.12     29.58 o 
   8   5   5        0.05        1.86      5.98 o 
   9   5   5       90.72       76.44     12.40 o 
  10   5   5        2.42        6.06      9.74 o 
  11   5   5       10.04       28.46     14.01 o 
   0   6   5     2193.86     1984.17     42.85 o 
   1   6   5     2590.13     2624.85     35.02 o 
   2   6   5       31.13       38.31      6.25 o 
   3   6   5      521.43      452.77     12.58 o 
   4   6   5     1063.82     1082.16     20.39 o 
   5   6   5      268.44      307.34     12.21 o 
   6   6   5      397.20      397.32     13.85 o 
   7   6   5      856.83      993.27     22.48 o 
   8   6   5       37.63       38.34      9.17 o 
   9   6   5       10.38       -0.71      6.87 o 
  10   6   5       13.84       -3.82      9.14 o 
  11   6   5        0.04       26.77     18.11 o 
   1   7   5        1.38        8.04      6.71 o 
   2   7   5       61.99       62.16      8.78 o 
   3   7   5       26.56       34.08      7.10 o 
   4   7   5       58.90       51.91      8.05 o 
   5   7   5      312.66      303.67     15.56 o 
   6   7   5       24.56       25.76      7.59 o 
   7   7   5        0.82       -1.16      5.38 o 
   8   7   5       18.23       15.71      7.22 o 
   9   7   5        7.73        7.30      8.20 o 
  10   7   5        0.18       -7.39     10.39 o 
   0   8   5      434.78      445.65     23.52 o 
   1   8   5      336.18      333.97     14.74 o 
   2   8   5       19.61       27.17      9.41 o 
   3   8   5      163.82      155.90     12.29 o 
   4   8   5      690.66      730.64     21.77 o 
   5   8   5        2.84        6.54      7.61 o 
   6   8   5       44.31       43.93      8.18 o 
   7   8   5       37.41       34.64      8.83 o 
   8   8   5       11.33        4.27      7.95 o 
   9   8   5       38.66       19.92     10.33 o 
  10   8   5        3.29        3.20     11.24 o 
   1   9   5      424.06      416.52     19.93 o 
   2   9   5       46.87       50.41     10.09 o 
   3   9   5      327.24      358.03     16.39 o 
   4   9   5        9.39       13.15      7.73 o 
   5   9   5       14.50       14.40      8.34 o 
   6   9   5      240.86      259.48     14.81 o 
   7   9   5       26.25       12.50      8.79 o 
   8   9   5       58.23       30.55     10.50 o 
   9   9   5       22.65       17.12     12.08 o 
   0  10   5       34.92       43.96     16.84 o 
   1  10   5      142.30      167.29     15.47 o 
   2  10   5        3.09        3.89      8.41 o 
   3  10   5       67.52       45.03     12.45 o 
   4  10   5        2.37        6.91      9.26 o 
   5  10   5       14.59        9.68      9.02 o 
   6  10   5        6.20       12.24      8.03 o 
   7  10   5        9.64        5.89      9.07 o 
   8  10   5       14.77       29.99     11.35 o 
   1  11   5       51.60       42.94     11.90 o 
   2  11   5       14.15       16.55     12.20 o 
   3  11   5       36.42       19.28     14.16 o 
   4  11   5       47.37       58.27     13.02 o 
   5  11   5        0.03       12.49     10.53 o 
   6  11   5       22.64       19.88     10.65 o 
   7  11   5       25.71       17.16     10.74 o 
   0  12   5      160.86      155.75     40.14 o 
   1  12   5       27.73       34.12     14.14 o 
   2  12   5       12.36       20.29     12.97 o 
   3  12   5        0.00        3.75     10.00 o 
   4  12   5        8.83       28.14     12.85 o 
   5  12   5       10.38       18.35     11.90 o 
   6  12   5        2.28        7.76     10.88 o 
   1  13   5        0.81       -4.86     10.44 o 
   2  13   5        8.08        9.32     12.47 o 
   3  13   5       18.53       21.07     12.74 o 
   4  13   5        1.37        1.34     10.37 o 
   0  14   5        9.52       32.07     34.36 o 
   0   0   6     2571.23     1920.94    266.13 o 
   1   0   6     2614.28     2472.68     29.92 o 
   2   0   6     3646.27     3364.52     38.57 o 
   3   0   6     1193.47     1188.72     22.71 o 
   4   0   6     3942.32     3548.68     60.94 o 
   5   0   6     1325.30     1197.59     31.86 o 
   6   0   6      632.40      683.06     28.83 o 
   7   0   6       59.49       56.23      6.00 o 
   8   0   6      222.95      261.16     15.16 o 
   9   0   6        0.06        5.75      8.70 o 
  10   0   6        7.59       11.92     10.27 o 
  11   0   6       60.58       50.21     15.86 o 
  12   0   6        6.67       22.27     14.80 o 
   1   1   6      119.71      102.44      3.44 o 
   2   1   6      775.63      620.17      6.41 o 
   3   1   6      685.14      647.00      9.89 o 
   4   1   6      686.85      718.30     11.31 o 
   5   1   6      179.63      178.76      7.99 o 
   6   1   6       19.22       17.88      3.36 o 
   7   1   6      362.85      354.78     10.40 o 
   8   1   6      107.36      113.28      7.04 o 
   9   1   6        1.20        1.62      4.58 o 
  10   1   6       16.72       15.40      5.16 o 
  11   1   6        8.66        9.83      8.00 o 
  12   1   6        5.90       12.81     10.75 o 
   0   2   6      373.73      315.05     10.00 o 
   1   2   6     3542.17     3174.45     29.03 o 
   2   2   6     1793.76     1665.21     17.07 o 
   3   2   6      113.68      123.34      5.66 o 
   4   2   6      560.06      449.98      6.66 o 
   5   2   6      366.62      357.57     10.96 o 
   6   2   6      165.00      193.87      9.14 o 
   7   2   6      528.70      555.76     13.49 o 
   8   2   6       12.54       22.57      6.44 o 
   9   2   6      247.30      246.86     12.89 o 
  10   2   6       77.84       84.34      8.47 o 
  11   2   6       74.75       73.41     12.07 o 
  12   2   6        2.18       11.53     10.37 o 
   1   3   6     1503.77     1503.37     17.53 o 
   2   3   6     1818.32     1624.20     17.97 o 
   3   3   6      464.40      466.34      8.79 o 
   4   3   6      342.68      347.70      8.54 o 
   5   3   6       63.97       64.94      4.71 o 
   6   3   6      708.24      745.23     12.64 o 
   7   3   6      140.28      165.46     11.02 o 
   8   3   6      367.10      374.57     15.61 o 
   9   3   6       59.69       65.54      7.82 o 
  10   3   6       14.79       17.58      7.92 o 
  11   3   6       34.34       46.22     14.80 o 
   0   4   6      768.07      631.91     17.41 o 
   1   4   6      139.92      136.02      6.24 o 
   2   4   6      617.28      567.70      9.68 o 
   3   4   6      672.54      636.69     11.53 o 
   4   4   6      657.25      689.42     12.38 o 
   5   4   6       90.14       99.73      5.40 o 
   6   4   6      919.40      939.43     16.07 o 
   7   4   6        0.15        2.17      4.29 o 
   8   4   6       83.03       94.37     10.31 o 
   9   4   6       41.08       31.39     10.69 o 
  10   4   6       49.61       45.06      9.17 o 
  11   4   6        4.00        5.06     13.38 o 
   1   5   6       66.12       56.83      6.79 o 
   2   5   6     8473.92     8474.56     91.55 o 
   3   5   6       70.56       68.54      6.32 o 
   4   5   6      351.99      415.90     13.19 o 
   5   5   6       16.74       19.92      4.75 o 
   6   5   6     1338.17     1487.45     25.75 o 
   7   5   6       38.35       49.79      7.58 o 
   8   5   6      610.96      656.24     17.72 o 
   9   5   6        0.49       -3.36      8.04 o 
  10   5   6       88.38       87.20     21.20 o 
  11   5   6        0.26       18.07     12.40 o 
   0   6   6     3725.82     3659.35     66.13 o 
   1   6   6      128.10      145.58      8.62 o 
   2   6   6        7.19        9.09      5.05 o 
   3   6   6        9.36        9.49      5.41 o 
   4   6   6      355.70      309.15     12.01 o 
   5   6   6        3.23        4.25      5.53 o 
   6   6   6      186.26      254.13     11.61 o 
   7   6   6       22.10       31.23      6.54 o 
   8   6   6       28.51       34.25      9.25 o 
   9   6   6       20.98       17.41      8.25 o 
  10   6   6       31.32       43.75     12.96 o 
  11   6   6       24.82       52.26     14.62 o 
   1   7   6      639.59      664.89     18.88 o 
   2   7   6      150.87      170.52     10.28 o 
   3   7   6     1164.28     1152.76     22.20 o 
   4   7   6        1.86       -1.62      5.05 o 
   5   7   6      673.82      721.38     19.29 o 
   6   7   6       43.07       53.61      8.79 o 
   7   7   6        1.95        7.44      6.51 o 
   8   7   6        1.20        2.41      5.91 o 
   9   7   6        9.60       15.78     10.30 o 
  10   7   6        0.04       14.49     11.07 o 
   0   8   6       32.92       32.60     13.10 o 
   1   8   6        2.13        0.84      5.65 o 
   2   8   6        0.02       -4.07      7.29 o 
   3   8   6       30.21       33.14      8.13 o 
   4   8   6       10.87       16.78      7.81 o 
   5   8   6        4.06       12.21      7.89 o 
   6   8   6      108.56      104.15     11.34 o 
   7   8   6       84.75       92.68     12.63 o 
   8   8   6        3.25        1.19      6.06 o 
   9   8   6       29.50       15.78     10.93 o 
  10   8   6        2.88       15.33     18.01 o 
   1   9   6       11.42       12.79      8.32 o 
   2   9   6      792.62      858.98     27.88 o 
   3   9   6       55.33       42.04      9.38 o 
   4   9   6       18.24       11.92      8.54 o 
   5   9   6       51.82       55.10     11.66 o 
   6   9   6      409.08      452.76     16.68 o 
   7   9   6      125.15       70.42     15.66 o 
   8   9   6        8.16        1.16      7.13 o 
   9   9   6        4.75       14.95     10.71 o 
   0  10   6       26.93       35.50     18.43 o 
   1  10   6       44.61       28.10     11.64 o 
   2  10   6        1.06       -4.15      8.40 o 
   3  10   6       12.21       10.77      8.91 o 
   4  10   6      471.72      562.45     22.71 o 
   5  10   6        0.01       -7.06      9.36 o 
   6  10   6       11.50        7.84      8.24 o 
   7  10   6       25.70       15.88      9.51 o 
   8  10   6        8.30       15.25      8.94 o 
   1  11   6        0.03       10.08      9.55 o 
   2  11   6        3.00        0.10      7.65 o 
   3  11   6       34.09       24.91     11.35 o 
   4  11   6       23.80       10.06     10.12 o 
   5  11   6        9.75       17.71     10.06 o 
   6  11   6        0.93        7.88      8.58 o 
   7  11   6        8.61        3.56      8.69 o 
   0  12   6        8.76       12.98     17.86 o 
   1  12   6       91.24       88.25     22.56 o 
   2  12   6       28.61       27.87     13.62 o 
   3  12   6       27.68       19.71     11.95 o 
   4  12   6       16.28       23.39     13.37 o 
   5  12   6        4.56       24.37     15.31 o 
   6  12   6       11.39       16.10     10.36 o 
   1  13   6        0.19      -13.70     13.70 o 
   2  13   6        0.93       -3.03     11.03 o 
   3  13   6        0.77       11.84     13.70 o 
   4  13   6        2.04       12.33     11.73 o 
   1   1   7     7646.45     7313.00     55.54 o 
   2   1   7      175.62      195.42      3.33 o 
   3   1   7     2188.25     2070.95     21.50 o 
   4   1   7      106.82      105.37      5.03 o 
   5   1   7      168.13      153.19      6.35 o 
   6   1   7       11.70        7.30      3.25 o 
   7   1   7      906.86      919.96     20.40 o 
   8   1   7      267.70      243.08      7.92 o 
   9   1   7       11.02       14.26      3.87 o 
  10   1   7        9.86        7.92      7.12 o 
  11   1   7       36.54       38.60      9.97 o 
  12   1   7        3.06       17.96      8.88 o 
   0   2   7      357.75      317.61     18.78 o 
   1   2   7     1886.60     1721.87     17.70 o 
   2   2   7        5.35        2.81      2.34 o 
   3   2   7      114.27       90.37      4.41 o 
   4   2   7        3.56        2.06      2.03 o 
   5   2   7      279.09      261.59     12.23 o 
   6   2   7      579.95      602.86     15.44 o 
   7   2   7        2.57        0.93      4.30 o 
   8   2   7      312.48      332.52     11.60 o 
   9   2   7      107.03      102.43      8.19 o 
  10   2   7        9.18       18.48      6.00 o 
  11   2   7        4.50        2.02      7.62 o 
  12   2   7       12.53       20.19     10.15 o 
   1   3   7      274.27      262.04      6.90 o 
   2   3   7      680.73      644.65     10.31 o 
   3   3   7      508.82      462.07      8.79 o 
   4   3   7       48.20       49.16      5.42 o 
   5   3   7      154.18      186.29      6.36 o 
   6   3   7        3.46        1.97      2.72 o 
   7   3   7      679.69      713.62     20.76 o 
   8   3   7        0.60       10.04      7.43 o 
   9   3   7      331.29      375.42     15.40 o 
  10   3   7       29.19       31.54      8.77 o 
  11   3   7        6.75       -3.32      8.82 o 
   0   4   7        0.15       -0.12      4.41 o 
   1   4   7     9739.95     9866.95    101.88 o 
   2   4   7       81.38       72.49      5.36 o 
   3   4   7       21.27       30.56      4.46 o 
   4   4   7      515.41      524.79     10.40 o 
   5   4   7      152.85      154.55      7.05 o 
   6   4   7      356.17      352.90      9.93 o 
   7   4   7      159.75      183.99      9.74 o 
   8   4   7       62.87      113.46     10.51 o 
   9   4   7       79.09       71.68     11.52 o 
  10   4   7        0.25       -1.51      6.27 o 
  11   4   7        3.16        4.35     10.67 o 
   1   5   7     1302.29     1314.77     19.59 o 
   2   5   7        3.97        6.12      4.81 o 
   3   5   7       36.50       47.69      5.98 o 
   4   5   7       65.26       75.14      6.37 o 
   5   5   7     1553.23     1574.95     26.06 o 
   6   5   7      125.36      164.95      9.29 o 
   7   5   7      514.47      566.64     15.14 o 
   8   5   7       87.31       81.49      8.92 o 
   9   5   7        0.09       -5.24      8.53 o 
  10   5   7        3.87        5.64      8.91 o 
  11   5   7       35.03       37.83     20.76 o 
   0   6   7     2704.78     2783.22     55.92 o 
   1   6   7     1380.80     1339.07     22.89 o 
   2   6   7       87.67       98.39      7.37 o 
   3   6   7      572.93      557.97     13.65 o 
   4   6   7      330.40      343.74     12.39 o 
   5   6   7      124.94      137.94     10.41 o 
   6   6   7      482.89      505.46     13.70 o 
   7   6   7      177.26      209.39     10.67 o 
   8   6   7       57.63       47.42      8.41 o 
   9   6   7        0.43        9.14      9.97 o 
  10   6   7        1.08        7.46     12.22 o 
   1   7   7      258.15      272.39     12.36 o 
   2   7   7      456.81      427.64     14.31 o 
   3   7   7      392.27      411.58     15.63 o 
   4   7   7       15.66       11.86      6.87 o 
   5   7   7       24.02       31.83      7.74 o 
   6   7   7       13.27       21.17      6.42 o 
   7   7   7       20.24       25.33      7.84 o 
   8   7   7       63.07       44.82      9.73 o 
   9   7   7        1.98        3.92      9.54 o 
  10   7   7       12.12       16.61     13.14 o 
   0   8   7       37.70       40.62     12.78 o 
   1   8   7      798.24      784.47     21.22 o 
   2   8   7       25.41       31.92      8.69 o 
   3   8   7       50.86       41.02      8.96 o 
   4   8   7      570.79      631.16     20.18 o 
   5   8   7       44.23       51.29      9.72 o 
   6   8   7        4.33        1.94      6.02 o 
   7   8   7        5.70        1.26      6.58 o 
   8   8   7       11.01       12.10      6.95 o 
   9   8   7        9.74        1.42     10.15 o 
   1   9   7      169.57      151.48     13.29 o 
   2   9   7      353.60      370.36     19.22 o 
   3   9   7        0.55        5.07      7.09 o 
   4   9   7      120.38      138.61     12.65 o 
   5   9   7      287.02      316.26     16.53 o 
   6   9   7       72.02       36.74     12.46 o 
   7   9   7       98.33       82.49     17.21 o 
   8   9   7        8.99       -0.49      8.99 o 
   9   9   7        3.79        9.00     11.24 o 
   0  10   7      115.63       97.61     18.02 o 
   1  10   7      286.85      349.83     22.09 o 
   2  10   7       52.34       37.98     10.42 o 
   3  10   7       66.10       66.79     11.79 o 
   4  10   7        3.57        7.92      8.76 o 
   5  10   7        2.61       10.06      9.15 o 
   6  10   7       65.64       37.67     13.87 o 
   7  10   7       25.68       11.68      8.65 o 
   8  10   7        0.70        6.88      8.35 o 
   1  11   7        2.55        5.29      8.85 o 
   2  11   7        5.78        3.32      8.18 o 
   3  11   7        0.08        2.92      8.02 o 
   4  11   7       14.13        9.91     10.78 o 
   5  11   7        0.21       -0.41      8.63 o 
   6  11   7        0.32        4.72     10.54 o 
   7  11   7        4.89        2.94      9.21 o 
   0  12   7       29.80       43.86     20.58 o 
   1  12   7       39.27       33.36     14.26 o 
   2  12   7        2.14       35.04     15.51 o 
   3  12   7        9.36       16.84     11.39 o 
   4  12   7        2.16        4.35     10.41 o 
   5  12   7        2.90        8.89     13.34 o 
   6  12   7        7.89        5.69      9.80 o 
   1  13   7        4.03      -11.72     11.72 o 
   2  13   7        0.50        8.77     12.63 o 
   3  13   7        4.53       22.84     12.63 o 
   4  13   7        0.89       -0.86      9.17 o 
   0   0   8        1.62        3.44      4.28 o 
   1   0   8      176.89      126.58      9.91 o 
   2   0   8       61.79       56.31      4.11 o 
   3   0   8      251.24      201.49      4.16 o 
   4   0   8     4928.34     4946.38     70.08 o 
   5   0   8       57.77       47.34      7.22 o 
   6   0   8       14.48       15.67      5.44 o 
   7   0   8       72.31       68.57      8.21 o 
   8   0   8      329.58      385.37     18.81 o 
   9   0   8      379.12      423.36     19.85 o 
  10   0   8        7.71        2.30      8.39 o 
  11   0   8      165.77      231.08     18.68 o 
  12   0   8        0.00      -13.80     15.63 o 
   1   1   8     1196.07     1104.62     10.22 o 
   2   1   8      410.97      437.32      4.35 o 
   3   1   8      912.27      895.34      8.25 o 
   4   1   8       72.18       68.78      3.22 o 
   5   1   8       92.28       78.49      5.37 o 
   6   1   8        2.21        0.80      3.20 o 
   7   1   8      361.72      363.48     12.71 o 
   8   1   8       18.13       22.18      6.69 o 
   9   1   8        8.94        3.05      5.52 o 
  10   1   8        7.99        3.07      6.15 o 
  11   1   8        3.55        5.51      8.12 o 
  12   1   8        2.18       12.10      8.69 o 
   0   2   8     9296.50     8563.60    696.88 o 
   1   2   8     6895.88     6677.93     59.79 o 
   2   2   8     2651.94     2504.12     22.34 o 
   3   2   8      263.23      226.90      5.73 o 
   4   2   8     3028.19     2925.89     62.48 o 
   5   2   8      444.36      467.17     10.68 o 
   6   2   8      228.31      240.08     11.58 o 
   7   2   8      214.98      237.46     11.04 o 
   8   2   8      427.84      428.16     16.73 o 
   9   2   8      342.06      311.30     18.72 o 
  10   2   8      132.16      124.75     17.33 o 
  11   2   8        2.90        2.02      7.30 o 
   1   3   8     1024.90      853.60     11.43 o 
   2   3   8     5273.73     5255.98     56.78 o 
   3   3   8       35.12       37.01      4.18 o 
   4   3   8       10.46       11.15      2.87 o 
   5   3   8       75.87       73.56      4.04 o 
   6   3   8      473.63      478.93     14.51 o 
   7   3   8      254.31      266.21     14.96 o 
   8   3   8      224.29      234.03     12.07 o 
   9   3   8       38.53       38.56      6.48 o 
  10   3   8        0.65       13.83      7.67 o 
  11   3   8       22.29        8.56      7.83 o 
   0   4   8     1261.62     1240.35     24.41 o 
   1   4   8        3.14        2.37      3.63 o 
   2   4   8       29.57       36.39      5.02 o 
   3   4   8       31.73       31.54      4.48 o 
   4   4   8        0.39        1.04      3.08 o 
   5   4   8       93.45       99.71      5.16 o 
   6   4   8      123.05      137.23      6.98 o 
   7   4   8      786.48      753.04     24.48 o 
   8   4   8        3.45       11.90      7.72 o 
   9   4   8        0.13        4.12      7.09 o 
  10   4   8       13.38        8.95      9.06 o 
  11   4   8        8.46       11.48     10.60 o 
   1   5   8      165.50      153.79      7.87 o 
   2   5   8      193.43      223.37      8.62 o 
   3   5   8      587.72      596.89     12.89 o 
   4   5   8       10.58        5.79      4.75 o 
   5   5   8      965.07      969.04     21.65 o 
   6   5   8        4.20        9.93      4.52 o 
   7   5   8       21.84       18.67      5.77 o 
   8   5   8       56.46       47.29      7.80 o 
   9   5   8       60.70       60.08     14.40 o 
  10   5   8        5.03       11.65      9.88 o 
  11   5   8       32.83       23.03     12.53 o 
   0   6   8     1153.54     1172.79     31.03 o 
   1   6   8      438.89      417.79     13.59 o 
   2   6   8      249.31      274.02     11.33 o 
   3   6   8       19.04       14.43      6.07 o 
   4   6   8      174.44      203.88     11.23 o 
   5   6   8      578.24      627.90     16.84 o 
   6   6   8       47.32       53.86      8.07 o 
   7   6   8        9.01        5.95      5.44 o 
   8   6   8       28.86       28.93      6.40 o 
   9   6   8       78.64       45.86     18.88 o 
  10   6   8       12.51        4.68      9.62 o 
   1   7   8     1003.79     1012.98     21.62 o 
   2   7   8      657.07      675.39     16.53 o 
   3   7   8      897.74      986.99     21.41 o 
   4   7   8      361.93      395.25     14.12 o 
   5   7   8       11.80       11.12      7.19 o 
   6   7   8        3.43       -0.02      5.76 o 
   7   7   8       18.28        8.31      6.59 o 
   8   7   8        2.43       -0.39      5.66 o 
   9   7   8       22.70       11.70      9.55 o 
  10   7   8        0.31        6.13      9.87 o 
   0   8   8        0.69       -5.79      9.67 o 
   1   8   8        9.78        7.02      7.85 o 
   2   8   8      122.07      132.92     10.67 o 
   3   8   8       26.88       31.28      9.20 o 
   4   8   8       73.39       66.30     10.56 o 
   5   8   8       18.85       19.71      8.02 o 
   6   8   8       16.73        4.18      6.16 o 
   7   8   8       50.82       30.19      9.46 o 
   8   8   8        1.71        3.25      5.71 o 
   9   8   8       48.78       28.27     13.86 o 
   1   9   8      164.82      171.88     13.70 o 
   2   9   8       13.54       11.82      8.01 o 
   3   9   8       62.70       57.44     10.53 o 
   4   9   8        3.04        3.47      7.80 o 
   5   9   8      129.19      125.01     12.97 o 
   6   9   8       19.64       18.75      9.96 o 
   7   9   8        1.67        1.88      6.83 o 
   8   9   8        6.42       12.94      8.05 o 
   9   9   8       24.08       17.87     11.50 o 
   0  10   8       12.22        2.69     11.14 o 
   1  10   8      325.84      329.61     17.98 o 
   2  10   8       33.09       27.70     10.88 o 
   3  10   8        5.07       21.09      9.36 o 
   4  10   8        0.44        0.24      7.89 o 
   5  10   8        2.69       -1.80      7.99 o 
   6  10   8        2.58        8.89      9.84 o 
   7  10   8       37.79       33.14      9.57 o 
   8  10   8        2.21       -3.35      8.44 o 
   1  11   8        9.73       12.17     10.35 o 
   2  11   8        9.93        3.06      9.45 o 
   3  11   8        6.56        9.64      9.11 o 
   4  11   8        0.07       18.73     11.02 o 
   5  11   8       21.46       12.11     10.74 o 
   6  11   8        7.23       12.57     11.69 o 
   7  11   8        7.14        2.25      8.87 o 
   0  12   8       12.63       15.66     16.16 o 
   1  12   8        1.27        7.16     10.34 o 
   2  12   8        7.49       18.01     12.37 o 
   3  12   8       19.79       50.54     15.91 o 
   4  12   8       83.20      103.91     18.75 o 
   5  12   8        6.71       12.52     11.41 o 
   1  13   8        3.11       -0.02     13.54 o 
   2  13   8       12.74        1.29      9.73 o 
   3  13   8        6.20        1.63     11.32 o 
   4  13   8        1.87       80.49     54.70 o 
   1   1   9       70.89       74.83      4.21 o 
   2   1   9     9086.87     9313.41     87.80 o 
   3   1   9        2.46       -0.15      0.96 o 
   4   1   9       83.46       63.73      3.07 o 
   5   1   9        8.49       13.28      3.73 o 
   6   1   9     1842.23     1828.61     48.34 o 
   7   1   9       35.28       36.94      5.40 o 
   8   1   9       13.00       11.92      5.22 o 
   9   1   9       19.91       15.02      6.52 o 
  10   1   9       42.61       34.25      8.90 o 
  11   1   9       26.67       18.86      9.07 o 
   0   2   9    11302.62    11719.73    157.17 o 
   1   2   9     3418.21     3147.81     28.35 o 
   2   2   9      599.72      529.42      6.87 o 
   3   2   9     3767.33     4076.47     37.48 o 
   4   2   9     1409.24     1350.70     17.37 o 
   5   2   9        0.55        4.50      3.64 o 
   6   2   9       14.20       11.48      3.98 o 
   7   2   9       23.40       26.99      6.08 o 
   8   2   9       48.73       41.81      5.41 o 
   9   2   9       88.41       64.92      7.75 o 
  10   2   9       13.36       12.60      7.61 o 
  11   2   9       14.39       -8.73      9.37 o 
   1   3   9     1232.30     1296.48     16.36 o 
   2   3   9      818.71      748.06     10.83 o 
   3   3   9     1696.99     1805.23     20.68 o 
   4   3   9      471.53      551.10      9.09 o 
   5   3   9     1112.39     1048.11     12.66 o 
   6   3   9      632.54      676.59     16.32 o 
   7   3   9     2239.59     2513.52     42.98 o 
   8   3   9        7.25        8.09      5.82 o 
   9   3   9      109.24      101.04     14.10 o 
  10   3   9       29.23       30.26     10.69 o 
  11   3   9       20.84       19.03     10.93 o 
   0   4   9     3990.34     3940.70     56.08 o 
   1   4   9      200.64      161.06      8.19 o 
   2   4   9       12.30        6.00      3.75 o 
   3   4   9      184.00      205.59      7.60 o 
   4   4   9     1081.37     1093.99     17.93 o 
   5   4   9        9.26        7.83      2.86 o 
   6   4   9       15.79       12.40      4.31 o 
   7   4   9      134.63      131.36     10.39 o 
   8   4   9        6.68        4.75      6.33 o 
   9   4   9       26.41       27.56      8.35 o 
  10   4   9       89.76       93.76     19.23 o 
  11   4   9        0.72       18.33     11.32 o 
   1   5   9      463.73      425.00     11.09 o 
   2   5   9      531.12      574.68     12.16 o 
   3   5   9      199.60      198.61      8.81 o 
   4   5   9      172.32      199.88      9.47 o 
   5   5   9      235.17      283.16     10.50 o 
   6   5   9      230.66      235.78      8.92 o 
   7   5   9       51.92       61.04      5.51 o 
   8   5   9       36.15       37.21      9.54 o 
   9   5   9       17.45       10.32      8.74 o 
  10   5   9       14.70       17.67     10.17 o 
  11   5   9       19.81       27.85     12.36 o 
   0   6   9      107.00       94.38     11.28 o 
   1   6   9       92.03      107.03      7.38 o 
   2   6   9       28.76       28.60      5.99 o 
   3   6   9       29.86       42.08      6.81 o 
   4   6   9      459.01      471.65     13.60 o 
   5   6   9        3.13        6.10      5.47 o 
   6   6   9       77.51       75.12      6.79 o 
   7   6   9       25.48       16.04      6.67 o 
   8   6   9       21.00       20.79      6.53 o 
   9   6   9       34.24       17.18     10.95 o 
  10   6   9        1.30       -1.24      9.50 o 
   1   7   9       25.21       20.77      7.83 o 
   2   7   9       11.21       17.36      7.23 o 
   3   7   9      450.19      486.58     16.45 o 
   4   7   9       19.24       18.54      7.51 o 
   5   7   9       84.10       71.68     10.05 o 
   6   7   9        0.02       -2.37      4.93 o 
   7   7   9        2.52        4.00      5.31 o 
   8   7   9        0.45        1.08      5.82 o 
   9   7   9       14.57        6.04     10.31 o 
  10   7   9        8.84       10.80     10.20 o 
   0   8   9        0.35       -5.41      9.83 o 
   1   8   9      111.44      126.53     11.97 o 
   2   8   9       29.46       37.36      8.76 o 
   3   8   9        3.12       12.71      7.53 o 
   4   8   9      132.00      140.49     11.82 o 
   5   8   9        4.66        2.25      6.33 o 
   6   8   9        0.70       -1.03      6.38 o 
   7   8   9       10.36       12.24      7.68 o 
   8   8   9        0.68        3.09      5.89 o 
   9   8   9       20.52        9.37     11.17 o 
   1   9   9       15.38       25.88      8.83 o 
   2   9   9        8.28       10.31      7.19 o 
   3   9   9        6.22        5.83      8.20 o 
   4   9   9       70.58       45.70     10.68 o 
   5   9   9        2.22        4.85      7.62 o 
   6   9   9      141.11       88.80     27.55 o 
   7   9   9       20.21       15.05      7.92 o 
   8   9   9        5.58       12.82     11.08 o 
   9   9   9        2.14       21.68     12.51 o 
   0  10   9      326.46      331.45     23.99 o 
   1  10   9       70.85       54.05     11.16 o 
   2  10   9       12.91        9.33      8.84 o 
   3  10   9       16.99       11.47      8.99 o 
   4  10   9       10.25       14.33      9.42 o 
   5  10   9        0.01       10.79      8.63 o 
   6  10   9        1.22        6.24      8.93 o 
   7  10   9        1.58        8.83      9.06 o 
   8  10   9        8.57        3.20      9.89 o 
   1  11   9        0.07        7.95     11.98 o 
   2  11   9      116.10      109.30     18.49 o 
   3  11   9       24.96       34.80     12.73 o 
   4  11   9       12.94        5.56     10.30 o 
   5  11   9       33.59       35.41     12.21 o 
   6  11   9       89.04       91.52     17.32 o 
   7  11   9       36.37       27.23     11.68 o 
   0  12   9        0.08        8.43     13.86 o 
   1  12   9       46.60       29.61     13.20 o 
   2  12   9        9.15        2.32      9.25 o 
   3  12   9       18.91       26.67     13.92 o 
   4  12   9       36.28       50.26     14.42 o 
   5  12   9        8.90       13.07     11.74 o 
   1  13   9        3.44       -1.72     10.93 o 
   2  13   9       13.13       26.53     15.74 o 
   3  13   9        1.31       16.68     15.06 o 
   0   0  10     5496.56     4286.24    675.76 o 
   1   0  10      647.48      449.76      8.18 o 
   2   0  10       11.60       11.36      3.67 o 
   3   0  10     6578.24     6754.15    100.27 o 
   4   0  10       74.95       77.06      3.81 o 
   5   0  10     1459.99     1406.65     23.40 o 
   6   0  10      230.02      284.55     14.33 o 
   7   0  10     1790.56     1920.58     40.45 o 
   8   0  10        4.33        6.44      6.37 o 
   9   0  10     1717.50     1969.90     87.61 o 
  10   0  10       59.06       28.16     12.39 o 
  11   0  10       24.00        6.71      9.20 o 
   1   1  10       16.78       16.69      2.19 o 
   2   1  10     1082.40     1120.27     11.92 o 
   3   1  10      162.44      156.25      3.60 o 
   4   1  10      168.43      176.20      6.65 o 
   5   1  10       68.80       78.79      5.38 o 
   6   1  10      364.28      351.21      9.58 o 
   7   1  10       46.05       41.90      5.66 o 
   8   1  10      391.03      423.42     13.37 o 
   9   1  10       43.88       40.85      8.67 o 
  10   1  10        0.12        3.59      5.77 o 
  11   1  10        6.26        1.84      6.80 o 
   0   2  10       96.33      101.14      8.32 o 
   1   2  10      209.11      228.73      5.35 o 
   2   2  10      143.95      167.64      4.19 o 
   3   2  10      916.90      878.37      8.98 o 
   4   2  10     2899.81     2927.52     25.61 o 
   5   2  10      197.45      242.28      6.37 o 
   6   2  10       20.48       20.10      4.67 o 
   7   2  10      220.46      280.33     12.35 o 
   8   2  10       76.88      100.23      7.80 o 
   9   2  10       24.79       25.12      7.55 o 
  10   2  10       19.14        9.85      7.40 o 
  11   2  10        4.23        6.21      6.62 o 
   1   3  10      152.18      150.62      6.40 o 
   2   3  10     4007.90     4140.71     39.83 o 
   3   3  10      691.84      650.87      9.95 o 
   4   3  10       73.53       75.78      5.34 o 
   5   3  10       25.98       29.39      4.71 o 
   6   3  10      492.89      514.98     13.93 o 
   7   3  10       51.76       48.26      7.23 o 
   8   3  10       54.52       61.06      9.87 o 
   9   3  10        1.37        6.73      5.15 o 
  10   3  10        1.24       -6.72      6.72 o 
  11   3  10        0.97       23.36      8.39 o 
   0   4  10     2501.17     2464.74     37.37 o 
   1   4  10     5846.98     6139.05     61.09 o 
   2   4  10     2045.03     2056.28     25.41 o 
   3   4  10      757.80      738.81     13.18 o 
   4   4  10      113.08      105.67      7.02 o 
   5   4  10      335.46      352.76      9.70 o 
   6   4  10       15.63       15.47      4.53 o 
   7   4  10        2.80        5.36      5.37 o 
   8   4  10        8.62        8.00      6.36 o 
   9   4  10       13.66        1.52      7.46 o 
  10   4  10       40.63       30.24     10.87 o 
  11   4  10        4.42       -7.43     11.05 o 
   1   5  10     2707.21     2575.72     31.04 o 
   2   5  10        2.41       -0.45      4.50 o 
   3   5  10     1721.70     1725.51     24.80 o 
   4   5  10      399.63      415.97     12.68 o 
   5   5  10       61.64       60.29      6.88 o 
   6   5  10       24.53       32.90      5.26 o 
   7   5  10       30.17       20.37      4.76 o 
   8   5  10        1.80       -2.19      7.40 o 
   9   5  10        8.14        9.05      7.65 o 
  10   5  10        0.25        9.54      8.97 o 
  11   5  10        6.66       18.22     12.47 o 
   0   6  10       68.46       72.71      9.80 o 
   1   6  10      705.49      769.08     16.35 o 
   2   6  10       25.01       19.56      5.34 o 
   3   6  10       63.34       67.44      7.73 o 
   4   6  10        0.30        0.26      4.52 o 
   5   6  10      118.14      132.38     10.17 o 
   6   6  10        0.02       -4.68      4.80 o 
   7   6  10        9.59        5.47      5.61 o 
   8   6  10        4.61        1.00      4.72 o 
   9   6  10        9.41       -3.87      8.44 o 
  10   6  10        5.58       -2.69      8.89 o 
   1   7  10      797.01      778.17     20.16 o 
   2   7  10       44.43       47.60      7.04 o 
   3   7  10      293.40      328.87     14.00 o 
   4   7  10       24.17       21.41      7.72 o 
   5   7  10       23.02       27.83      8.59 o 
   6   7  10        4.99        5.03      7.10 o 
   7   7  10        7.83        1.60      4.73 o 
   8   7  10        4.50       11.61      8.79 o 
   9   7  10       42.56       25.06     11.80 o 
  10   7  10        8.54       10.02     10.07 o 
   0   8  10      299.14      320.56     26.62 o 
   1   8  10     1163.34     1247.23     28.43 o 
   2   8  10       14.85       12.36      7.85 o 
   3   8  10      165.82      196.38     12.03 o 
   4   8  10       20.67       21.23      8.15 o 
   5   8  10       97.33      106.68     11.29 o 
   6   8  10       20.76       10.42      8.25 o 
   7   8  10       18.82       21.69      7.74 o 
   8   8  10        1.05       16.34      9.02 o 
   9   8  10       77.76       28.88     18.90 o 
   1   9  10       36.26       35.60     10.24 o 
   2   9  10        0.95       -5.40      6.91 o 
   3   9  10        6.10        6.37      7.11 o 
   4   9  10        2.36       -2.91      7.21 o 
   5   9  10       38.73       38.14     10.16 o 
   6   9  10        7.11       22.99     10.87 o 
   7   9  10        4.73        7.98      7.82 o 
   8   9  10        0.09       19.48     10.92 o 
   0  10  10      190.78      162.31     19.62 o 
   1  10  10       20.08       25.25     10.57 o 
   2  10  10       28.46       15.16      9.16 o 
   3  10  10       18.38        5.99      8.48 o 
   4  10  10       76.70       56.20     16.16 o 
   5  10  10       25.08       12.80     10.45 o 
   6  10  10       12.40       21.98     11.38 o 
   7  10  10        4.54        7.67      9.37 o 
   8  10  10        6.28       18.78     15.23 o 
   1  11  10        3.08        3.09     10.29 o 
   2  11  10        0.85       18.90     10.64 o 
   3  11  10       38.61       59.97     16.17 o 
   4  11  10        0.00       16.02     11.05 o 
   5  11  10       17.84       25.88     20.93 o 
   6  11  10        1.29       12.75     11.32 o 
   0  12  10        4.17       20.04     16.92 o 
   1  12  10        6.80       11.65     10.49 o 
   2  12  10       34.01       64.10     13.50 o 
   3  12  10        1.28      -10.28     11.90 o 
   4  12  10       25.10       32.39     12.23 o 
   5  12  10        0.03        3.50     10.99 o 
   1  13  10        0.02       31.66     15.54 o 
   2  13  10       18.09       11.67     11.56 o 
   3  13  10        1.23        4.89     10.82 o 
   1   1  11        0.39        2.16      1.93 o 
   2   1  11     2500.73     2531.64     24.53 o 
   3   1  11       21.09       13.35      2.37 o 
   4   1  11       12.66        7.15      3.07 o 
   5   1  11      907.35      940.56     11.45 o 
   6   1  11      198.18      228.13      7.87 o 
   7   1  11       21.65       22.18      5.12 o 
   8   1  11        1.38        0.26      5.18 o 
   9   1  11      196.45      248.67     12.67 o 
  10   1  11       18.24        9.38      7.16 o 
  11   1  11       36.70       22.86      8.71 o 
   0   2  11     1786.99     1687.47     23.10 o 
   1   2  11     1370.86     1269.17     13.82 o 
   2   2  11      104.74      128.62      3.77 o 
   3   2  11       11.94       29.87      2.37 o 
   4   2  11       94.71      111.50      4.40 o 
   5   2  11        2.76        4.53      2.33 o 
   6   2  11       43.64       38.09      4.53 o 
   7   2  11       13.38        8.06      4.43 o 
   8   2  11      179.75      204.35     11.07 o 
   9   2  11       38.02       46.46      8.32 o 
  10   2  11      177.16      161.69     28.01 o 
  11   2  11       38.20       30.06     11.83 o 
   1   3  11     5528.64     5769.38     57.53 o 
   2   3  11      356.75      328.26      7.00 o 
   3   3  11      833.11      889.22     10.96 o 
   4   3  11       26.15       22.59      3.54 o 
   5   3  11      956.35      970.04     17.84 o 
   6   3  11      496.20      517.52     12.94 o 
   7   3  11      889.49      977.44     19.29 o 
   8   3  11        7.64       13.66      5.97 o 
   9   3  11        2.99        0.51      3.64 o 
  10   3  11       63.88       45.18     11.44 o 
  11   3  11       50.25       33.00     11.71 o 
   0   4  11     8262.17     8539.18    119.90 o 
   1   4  11      179.37      191.70      6.96 o 
   2   4  11      158.07      160.79      7.21 o 
   3   4  11       28.31       17.36      3.19 o 
   4   4  11      671.12      641.91     18.29 o 
   5   4  11      103.11      119.05      7.08 o 
   6   4  11       12.47        6.76      5.17 o 
   7   4  11        4.14        7.63      6.15 o 
   8   4  11      242.27      272.49     18.99 o 
   9   4  11       29.88       21.54      8.77 o 
  10   4  11       53.94       40.78      9.65 o 
  11   4  11       13.92       29.73     15.15 o 
   1   5  11       41.19       38.87      5.85 o 
   2   5  11       20.45       21.58      5.51 o 
   3   5  11      176.81      188.12      8.40 o 
   4   5  11       78.43      100.03      8.35 o 
   5   5  11       22.52       16.00      6.32 o 
   6   5  11       11.96        7.72      3.75 o 
   7   5  11      112.53       96.26     11.74 o 
   8   5  11        0.63       -2.64      5.71 o 
   9   5  11       45.10       25.40     10.96 o 
  10   5  11        5.82       13.81     11.19 o 
   0   6  11      434.59      460.98     17.70 o 
   1   6  11     2576.71     2605.14     35.81 o 
   2   6  11      223.69      198.85      9.50 o 
   3   6  11       88.24       94.34      7.97 o 
   4   6  11       39.04       39.72      6.64 o 
   5   6  11        1.08        0.15      5.23 o 
   6   6  11       35.53       28.69      5.50 o 
   7   6  11       79.28       71.60     15.18 o 
   8   6  11        0.05       12.73      7.45 o 
   9   6  11       27.31        8.53     10.26 o 
  10   6  11        2.09      -10.62     11.48 o 
   1   7  11       41.55       38.74      7.39 o 
   2   7  11      137.36      138.46     11.12 o 
   3   7  11       10.09        4.19      5.80 o 
   4   7  11        3.40        8.03      6.90 o 
   5   7  11       42.30       44.04      9.12 o 
   6   7  11       72.28       66.95      9.97 o 
   7   7  11        3.23        4.86      6.26 o 
   8   7  11        0.15        6.24      7.77 o 
   9   7  11        6.94       18.83     12.59 o 
  10   7  11       11.86       11.41     12.22 o 
   0   8  11      742.79      737.35     29.50 o 
   1   8  11       54.44       66.93      9.17 o 
   2   8  11        0.40        2.15      6.14 o 
   3   8  11        0.29       -1.21      6.02 o 
   4   8  11        0.13        5.99      7.20 o 
   5   8  11       27.35       25.02      8.92 o 
   6   8  11       10.57        5.03      7.97 o 
   7   8  11       21.22       22.74      9.25 o 
   8   8  11       57.03       25.06     13.73 o 
   9   8  11        1.50       11.62     11.74 o 
   1   9  11      129.56      122.08     11.79 o 
   2   9  11       11.75        9.06      7.46 o 
   3   9  11       66.58       72.58     10.77 o 
   4   9  11       22.56       29.66      9.39 o 
   5   9  11       10.02       14.25     12.48 o 
   6   9  11        0.25       12.50      9.20 o 
   7   9  11        0.35       12.08      8.11 o 
   8   9  11       12.11        9.20     10.40 o 
   0  10  11      125.47      116.70     22.48 o 
   1  10  11      104.29       81.57     11.81 o 
   2  10  11        0.39        6.13      7.93 o 
   3  10  11        5.03        0.64      8.22 o 
   4  10  11       37.62       30.71     10.14 o 
   5  10  11       18.77       20.12     10.08 o 
   6  10  11       10.44       21.06     10.85 o 
   7  10  11        0.12        1.21      6.98 o 
   1  11  11       13.64       17.21     10.45 o 
   2  11  11       64.11       73.03     15.37 o 
   3  11  11       13.05       22.03     10.57 o 
   4  11  11        0.04       -6.02      8.84 o 
   5  11  11       38.98       51.83     14.36 o 
   6  11  11       11.49       23.67     12.51 o 
   0  12  11       13.94       24.68     19.04 o 
   1  12  11        1.10       -3.15      9.70 o 
   2  12  11        1.18       17.88     11.21 o 
   3  12  11       14.34       30.78     11.46 o 
   4  12  11        1.62       -7.57      9.90 o 
   5  12  11        3.75       18.68     13.47 o 
   1  13  11        0.98        1.08     10.75 o 
   2  13  11       14.31       27.16     12.99 o 
   0   0  12     9740.32     9404.80    644.19 o 
   1   0  12       57.55       47.82      3.63 o 
   2   0  12     4822.16     4803.50    108.05 o 
   3   0  12        1.10        7.98      5.34 o 
   4   0  12     5628.40     6223.06    134.09 o 
   5   0  12      121.23      109.61      7.36 o 
   6   0  12        7.21       -1.55      6.15 o 
   7   0  12      439.07      482.13     15.22 o 
   8   0  12     1188.34     1308.07     32.32 o 
   9   0  12       33.51       29.51     10.94 o 
  10   0  12      266.50      276.69     23.69 o 
  11   0  12        2.54       14.13     20.76 o 
   1   1  12     2134.44     2204.12     21.23 o 
   2   1  12     4308.49     4528.26     44.44 o 
   3   1  12      235.40      260.38      4.59 o 
   4   1  12       58.97       70.38      3.75 o 
   5   1  12       32.17       30.50      2.96 o 
   6   1  12     1978.76     2059.23     24.26 o 
   7   1  12      325.48      361.93      9.81 o 
   8   1  12      431.45      467.98     12.95 o 
   9   1  12       20.11       17.71      5.95 o 
  10   1  12        5.30        6.79      6.43 o 
  11   1  12       13.48        4.14     15.40 o 
   0   2  12     1577.38     1443.75     22.12 o 
   1   2  12       32.47       30.32      3.03 o 
   2   2  12       18.97       19.57      2.59 o 
   3   2  12       22.73       25.12      1.89 o 
   4   2  12      432.18      433.60      7.17 o 
   5   2  12      356.42      325.32      5.68 o 
   6   2  12      199.26      198.37      9.68 o 
   7   2  12       37.41       35.79      4.03 o 
   8   2  12      274.48      333.68     20.65 o 
   9   2  12        0.14       -5.45      5.45 o 
  10   2  12       10.53       21.56      7.62 o 
  11   2  12        7.39        4.90     14.25 o 
   1   3  12      408.03      374.14      7.63 o 
   2   3  12      849.26      830.48     11.68 o 
   3   3  12      122.70      136.37      5.27 o 
   4   3  12       60.01       61.47      4.07 o 
   5   3  12        1.15        0.89      2.62 o 
   6   3  12       40.39       37.21      4.72 o 
   7   3  12       75.35       67.56      5.49 o 
   8   3  12      159.61      197.62     13.24 o 
   9   3  12        1.78        3.55      5.69 o 
  10   3  12       17.81       19.28      7.64 o 
  11   3  12       29.45       33.70     17.30 o 
   0   4  12      139.45      161.32      9.94 o 
   1   4  12      687.98      663.54     11.01 o 
   2   4  12      443.60      443.38      9.40 o 
   3   4  12      221.51      220.34      7.04 o 
   4   4  12      548.81      538.70     11.38 o 
   5   4  12       21.34       16.45      5.22 o 
   6   4  12      103.94       94.66      7.42 o 
   7   4  12        2.07        5.96      6.02 o 
   8   4  12        1.90        2.30      5.00 o 
   9   4  12       14.15        2.25      6.88 o 
  10   4  12        7.06        2.01      7.36 o 
  11   4  12       18.00       38.97     16.19 o 
   1   5  12        1.00       -4.05      4.05 o 
   2   5  12     1322.84     1351.82     20.13 o 
   3   5  12       80.83       92.71      7.11 o 
   4   5  12      436.40      447.73     18.13 o 
   5   5  12       46.61       42.62      6.81 o 
   6   5  12        2.49        8.16      4.38 o 
   7   5  12       26.88       14.78      9.36 o 
   8   5  12       47.78       25.29     10.46 o 
   9   5  12        2.17       10.53      8.70 o 
  10   5  12        1.10       13.51      9.79 o 
   0   6  12      177.00      194.37     12.43 o 
   1   6  12       90.26       97.99      8.14 o 
   2   6  12      179.79      179.70     10.37 o 
   3   6  12       46.11       48.49      6.72 o 
   4   6  12        5.28       19.77      6.60 o 
   5   6  12       10.11        5.64      5.42 o 
   6   6  12        5.43        2.75      5.58 o 
   7   6  12       16.81        8.19      5.26 o 
   8   6  12        3.72        1.68      6.83 o 
   9   6  12        8.17       -0.69      7.64 o 
  10   6  12        4.24       14.43     16.36 o 
   1   7  12      217.81      197.82     10.79 o 
   2   7  12      123.77      146.88      9.98 o 
   3   7  12      101.60      126.31      9.56 o 
   4   7  12        0.20        0.54      5.66 o 
   5   7  12      106.28       97.69     10.50 o 
   6   7  12      228.75      250.46     20.14 o 
   7   7  12      112.97      124.70     14.10 o 
   8   7  12        9.94        3.86      9.25 o 
   9   7  12        2.47       11.80     10.60 o 
   0   8  12      272.49      272.04     17.61 o 
   1   8  12      102.64      110.20     11.03 o 
   2   8  12       34.36       37.03      8.54 o 
   3   8  12       35.07       31.68      7.57 o 
   4   8  12      105.31      109.96     10.94 o 
   5   8  12        0.09       11.72      8.37 o 
   6   8  12        0.04        4.45      7.15 o 
   7   8  12       13.61       14.94     10.17 o 
   8   8  12        0.03        6.58      8.99 o 
   9   8  12       23.53       15.66     12.11 o 
   1   9  12        0.07       -3.08      6.86 o 
   2   9  12      114.05      104.26     12.03 o 
   3   9  12       56.24       30.56     10.13 o 
   4   9  12        3.69        4.99      8.52 o 
   5   9  12        8.35       11.73      8.41 o 
   6   9  12       16.96       39.08     12.49 o 
   7   9  12        5.99       10.31      7.87 o 
   8   9  12        9.84       14.06     10.66 o 
   0  10  12      524.12      586.36     39.15 o 
   1  10  12        5.55        7.44      8.89 o 
   2  10  12        0.12        1.96      7.20 o 
   3  10  12        3.13       17.31     10.40 o 
   4  10  12       63.87       56.75     11.57 o 
   5  10  12       18.72       29.94     11.32 o 
   6  10  12       25.48       32.19     12.65 o 
   7  10  12        0.91       15.55      8.16 o 
   1  11  12       39.23       43.14     13.04 o 
   2  11  12        7.76       16.10     11.52 o 
   3  11  12        2.37        5.08      9.22 o 
   4  11  12        2.20        3.43      9.06 o 
   5  11  12        6.84        8.51     10.84 o 
   6  11  12        4.31       13.83     11.61 o 
   0  12  12       21.16       29.80     16.03 o 
   1  12  12        2.13       12.50     10.68 o 
   2  12  12        0.14        6.20      9.81 o 
   3  12  12        5.36        7.63     10.58 o 
   4  12  12        8.03       18.81     13.03 o 
   1  13  12        0.98       16.00     12.37 o 
   2  13  12        3.88        4.75     10.14 o 
   1   1  13      368.12      320.40      6.50 o 
   2   1  13     1266.73     1210.75     12.30 o 
   3   1  13     2039.76     1946.34     20.48 o 
   4   1  13      108.99      115.33      7.82 o 
   5   1  13       37.47       31.47      3.55 o 
   6   1  13      273.90      278.70     10.69 o 
   7   1  13      448.11      431.33     12.73 o 
   8   1  13        9.89        7.68      5.07 o 
   9   1  13       19.18        7.86      5.13 o 
  10   1  13       37.10       17.41      8.04 o 
  11   1  13        0.20        4.02     14.26 o 
   0   2  13     4309.77     4760.59     62.06 o 
   1   2  13        0.81        0.66      2.23 o 
   2   2  13      113.07      142.19      4.79 o 
   3   2  13       62.65       62.13      2.91 o 
   4   2  13      184.44      195.63      4.95 o 
   5   2  13      195.96      193.44      6.31 o 
   6   2  13       74.78       83.46      4.35 o 
   7   2  13       63.26       52.62      4.51 o 
   8   2  13      213.60      196.69     10.45 o 
   9   2  13        2.54        1.79      4.90 o 
  10   2  13      176.85      202.47     30.79 o 
  11   2  13        0.93        3.34     13.68 o 
   1   3  13      492.85      443.96      8.02 o 
   2   3  13      361.92      375.42      7.45 o 
   3   3  13        5.01        3.55      2.33 o 
   4   3  13      398.06      426.14      6.82 o 
   5   3  13      484.85      458.22     10.06 o 
   6   3  13      306.30      331.45     17.68 o 
   7   3  13        0.80       -3.88      4.68 o 
   8   3  13       18.41       21.66      4.94 o 
   9   3  13       28.55       15.88      8.87 o 
  10   3  13       10.40       11.21     12.69 o 
  11   3  13        0.18        1.38     12.46 o 
   0   4  13     1326.78     1370.82     28.97 o 
   1   4  13     1183.62     1186.29     15.92 o 
   2   4  13      497.13      486.99     10.83 o 
   3   4  13      451.23      416.72     11.09 o 
   4   4  13      326.82      330.80      8.34 o 
   5   4  13     1223.86     1292.42     19.42 o 
   6   4  13       18.86        8.87      4.23 o 
   7   4  13       83.78       87.09     12.21 o 
   8   4  13       36.82       37.78      6.02 o 
   9   4  13       96.71      119.43     25.81 o 
  10   4  13       16.22       12.92     10.86 o 
   1   5  13      117.55      104.04      7.45 o 
   2   5  13        1.70       -1.82      3.79 o 
   3   5  13      272.42      263.42      9.04 o 
   4   5  13       60.16       73.53      8.94 o 
   5   5  13      312.17      336.14     11.96 o 
   6   5  13       32.81       35.41      5.02 o 
   7   5  13       19.25        8.86      7.02 o 
   8   5  13       15.63       12.22      8.46 o 
   9   5  13       20.61       22.41      7.90 o 
  10   5  13       18.60       33.13     14.33 o 
   0   6  13      831.01      882.02     26.04 o 
   1   6  13       72.65       75.28      7.37 o 
   2   6  13      394.03      386.26     12.77 o 
   3   6  13     1075.56     1112.92     21.91 o 
   4   6  13        1.19        2.09      6.20 o 
   5   6  13       14.21       19.98      8.05 o 
   6   6  13       68.31       49.39     11.54 o 
   7   6  13       52.25       33.82      9.91 o 
   8   6  13      111.40       66.48     27.54 o 
   9   6  13        3.05       -7.56      7.56 o 
  10   6  13      102.49      143.47     42.77 o 
   1   7  13      305.36      302.90     11.16 o 
   2   7  13       27.50       24.14      6.74 o 
   3   7  13        2.89        3.05      5.91 o 
   4   7  13       90.82       80.42      9.92 o 
   5   7  13        5.21       10.26      7.47 o 
   6   7  13       79.51       81.31     11.06 o 
   7   7  13       48.22       44.58      9.45 o 
   8   7  13        5.89       -4.99      8.97 o 
   9   7  13        9.35        9.49     14.62 o 
   0   8  13        0.17        2.13      7.56 o 
   1   8  13       68.61       61.10      8.91 o 
   2   8  13        9.41       10.68      7.61 o 
   3   8  13       74.98       79.26      9.43 o 
   4   8  13        1.32       -5.24      6.60 o 
   5   8  13       61.94       70.38      9.73 o 
   6   8  13        0.08       -2.58      7.05 o 
   7   8  13       27.60       21.03      8.36 o 
   8   8  13        8.58       12.36      9.51 o 
   9   8  13        7.91       25.27     14.40 o 
   1   9  13        3.52       -1.05      7.20 o 
   2   9  13       19.03       22.86      8.97 o 
   3   9  13        2.08        1.70      6.58 o 
   4   9  13       12.47       17.85      8.45 o 
   5   9  13      112.66      118.22     14.88 o 
   6   9  13        9.51        9.25      9.64 o 
   7   9  13        2.06       13.28     14.14 o 
   8   9  13        3.77       14.90     13.99 o 
   0  10  13        0.29        1.09     12.06 o 
   1  10  13      104.46       83.02     14.40 o 
   2  10  13        0.01        1.35      7.95 o 
   3  10  13        6.01       -5.93      8.83 o 
   4  10  13       17.75       27.00     11.45 o 
   5  10  13       64.61       48.05     13.33 o 
   6  10  13        0.01        4.91      8.78 o 
   7  10  13        1.00       17.69     11.32 o 
   1  11  13        8.48       25.65     10.36 o 
   2  11  13        2.84       17.73     10.28 o 
   3  11  13       24.89       18.74     11.30 o 
   4  11  13       12.34       20.13     11.68 o 
   5  11  13       19.87       29.03     12.31 o 
   6  11  13        7.32       21.63     11.39 o 
   0  12  13       15.78       17.87     16.07 o 
   1  12  13        3.27        3.04      9.27 o 
   2  12  13        7.26        3.73      9.11 o 
   3  12  13        0.37       -4.59     11.94 o 
   4  12  13       18.21        3.39     12.28 o 
   1  13  13       10.30       13.69     12.33 o 
   0   0  14     3609.57     3525.13    107.32 o 
   1   0  14      738.20      807.19     21.31 o 
   2   0  14     2600.98     2887.49     29.17 o 
   3   0  14     1663.16     1826.62     25.90 o 
   4   0  14       16.86       29.64     12.11 o 
   5   0  14      674.04      785.72     33.40 o 
   6   0  14      372.41      486.41     34.72 o 
   7   0  14      101.26      116.76     13.94 o 
   8   0  14       49.74       57.32      6.53 o 
   9   0  14       71.67       45.77     11.87 o 
  10   0  14       78.90       29.37     30.51 o 
  11   0  14        7.64       -1.25     21.22 o 
   1   1  14        1.22        6.13      2.81 o 
   2   1  14     1885.07     1775.19     41.53 o 
   3   1  14      152.55      158.17      6.77 o 
   4   1  14        7.92        9.87      4.40 o 
   5   1  14      166.36      183.42     16.69 o 
   6   1  14      189.58      189.09     11.43 o 
   7   1  14      356.65      318.33     18.10 o 
   8   1  14      959.49      961.19     55.42 o 
   9   1  14       18.12       17.20      6.47 o 
  10   1  14        0.17       -0.11     10.12 o 
  11   1  14       27.42       10.16     16.10 o 
   0   2  14     1888.08     1953.34     30.36 o 
   1   2  14       55.19       46.99      3.28 o 
   2   2  14        1.89        2.76      1.92 o 
   3   2  14      642.50      624.72     10.01 o 
   4   2  14      265.08      249.35      6.12 o 
   5   2  14      147.84      129.75      6.27 o 
   6   2  14       80.17       72.18     10.04 o 
   7   2  14      107.07      124.48      5.81 o 
   8   2  14       16.66       22.56      7.27 o 
   9   2  14       13.50        6.88      4.91 o 
  10   2  14        0.15       -9.46     15.86 o 
  11   2  14        0.72        3.92     14.48 o 
   1   3  14        9.45        7.40      2.77 o 
   2   3  14     1411.25     1415.71     15.49 o 
   3   3  14      155.49      144.15      4.82 o 
   4   3  14      299.34      295.37      5.83 o 
   5   3  14      461.44      500.22      9.61 o 
   6   3  14      713.62      758.43     15.22 o 
   7   3  14       74.87       63.69      5.71 o 
   8   3  14       65.46       55.48      9.36 o 
   9   3  14        0.18       -4.88      4.93 o 
  10   3  14       65.94       51.90     26.40 o 
  11   3  14        2.53       14.75     16.17 o 
   0   4  14       52.80       65.23      7.72 o 
   1   4  14      162.62      169.82      6.92 o 
   2   4  14      118.78      117.03      7.02 o 
   3   4  14       84.13       90.77      5.70 o 
   4   4  14       71.31       72.91      5.44 o 
   5   4  14      147.59      158.24      6.00 o 
   6   4  14       12.46        9.74      5.01 o 
   7   4  14       13.48       14.37      4.35 o 
   8   4  14       15.58       14.30      4.93 o 
   9   4  14        0.15       -0.24      6.49 o 
  10   4  14        2.21        7.77     15.38 o 
   1   5  14      795.64      793.44     14.45 o 
   2   5  14      170.09      185.01      7.61 o 
   3   5  14       71.63       79.78      6.60 o 
   4   5  14        9.12        3.33      3.55 o 
   5   5  14       10.00        9.97      4.68 o 
   6   5  14      276.67      280.76      9.84 o 
   7   5  14        4.83        2.32      4.79 o 
   8   5  14       57.64       23.66      9.37 o 
   9   5  14       53.04       70.64     27.16 o 
  10   5  14       21.37       21.57     23.09 o 
   0   6  14      383.67      377.20     17.52 o 
   1   6  14       46.40       45.25      6.13 o 
   2   6  14      100.55      118.05      7.70 o 
   3   6  14       57.14       63.30      7.26 o 
   4   6  14       10.53        8.54      6.38 o 
   5   6  14        3.32        2.28      5.44 o 
   6   6  14        1.57        4.65      5.97 o 
   7   6  14        7.83        7.34      4.16 o 
   8   6  14        3.83        0.75      7.99 o 
   9   6  14        0.07        4.24     10.83 o 
  10   6  14        4.05       -7.60     16.25 o 
   1   7  14      378.90      448.76     15.46 o 
   2   7  14      599.32      608.37     18.05 o 
   3   7  14      461.50      537.83     16.80 o 
   4   7  14      499.02      541.93     16.67 o 
   5   7  14        0.04        2.84      6.96 o 
   6   7  14        1.38       -3.98      6.88 o 
   7   7  14        5.16       12.18      5.98 o 
   8   7  14        0.18        9.08      8.69 o 
   9   7  14       12.17       22.57     18.65 o 
   0   8  14     1004.65     1103.26     32.56 o 
   1   8  14      125.16      138.85     10.69 o 
   2   8  14      519.87      515.82     16.17 o 
   3   8  14       67.33       69.78     10.43 o 
   4   8  14        9.47        1.56      6.95 o 
   5   8  14       17.50       21.51      9.47 o 
   6   8  14       96.45       66.53     11.81 o 
   7   8  14        9.24       10.88      8.84 o 
   8   8  14       10.68        7.55      9.30 o 
   1   9  14       10.67       -1.10      6.02 o 
   2   9  14      131.91      140.41     13.32 o 
   3   9  14       14.25       20.26      9.30 o 
   4   9  14       22.63       19.20      9.25 o 
   5   9  14        0.48       -4.40      7.53 o 
   6   9  14       70.73       74.64     13.39 o 
   7   9  14       60.29       67.24     15.92 o 
   8   9  14        0.34       17.57     13.26 o 
   0  10  14        5.17       -0.70      9.47 o 
   1  10  14       13.28       13.38      8.81 o 
   2  10  14        1.61       -1.23      7.99 o 
   3  10  14       10.06       45.03     12.73 o 
   4  10  14        0.83       15.50     11.74 o 
   5  10  14        1.97       19.22     11.21 o 
   6  10  14        0.98        3.58      9.15 o 
   7  10  14       34.46       38.44     12.33 o 
   1  11  14        0.23        4.68      7.93 o 
   2  11  14       15.52        0.17      9.19 o 
   3  11  14       14.19       21.52     10.91 o 
   4  11  14        5.20       19.24     10.77 o 
   5  11  14        1.20       20.85     12.35 o 
   0  12  14        3.53       14.80     15.78 o 
   1  12  14        3.78       15.19     11.90 o 
   2  12  14        0.28       15.19     11.76 o 
   3  12  14       13.96       29.29     11.35 o 
   4  12  14       18.89       25.44     14.24 o 
   1   1  15       84.30       92.68      4.48 o 
   2   1  15     1044.79      989.25     11.74 o 
   3   1  15       22.01       19.14      4.22 o 
   4   1  15       12.17        3.71      3.41 o 
   5   1  15       98.17      118.57      9.27 o 
   6   1  15        0.16       13.16     10.22 o 
   7   1  15       85.38       96.93      7.80 o 
   8   1  15      306.25      350.70     22.18 o 
   9   1  15        2.91        1.10      4.66 o 
  10   1  15       13.29        6.55     13.84 o 
  11   1  15        2.08       -5.60     15.78 o 
   0   2  15     2681.83     2797.08     41.93 o 
   1   2  15       66.75       62.37      3.80 o 
   2   2  15       42.98       39.93      3.69 o 
   3   2  15      125.75      147.14      5.36 o 
   4   2  15      352.23      347.96      7.25 o 
   5   2  15        5.31        0.66      2.34 o 
   6   2  15      641.01      660.05     19.71 o 
   7   2  15       10.61        7.35      4.15 o 
   8   2  15      291.61      289.61     28.56 o 
   9   2  15      261.31      307.98     32.00 o 
  10   2  15        5.47        7.47     16.60 o 
  11   2  15        3.50       11.82     15.65 o 
   1   3  15        1.35        2.79      2.78 o 
   2   3  15      653.10      652.85     10.49 o 
   3   3  15      335.25      309.51      6.00 o 
   4   3  15      182.26      183.79      5.42 o 
   5   3  15       16.57       13.93      2.05 o 
   6   3  15      129.03      146.89      7.83 o 
   7   3  15      120.53      127.97     13.02 o 
   8   3  15      112.49       89.26     13.10 o 
   9   3  15        9.72        9.62      8.09 o 
  10   3  15        3.00        7.32     19.14 o 
   0   4  15      728.77      735.82     18.32 o 
   1   4  15      193.02      205.43      8.04 o 
   2   4  15        7.25        6.15      3.06 o 
   3   4  15      161.46      168.59      6.68 o 
   4   4  15       27.08       34.21      4.39 o 
   5   4  15       24.43       25.12      4.18 o 
   6   4  15        0.16        0.74      4.48 o 
   7   4  15       12.17        9.23      4.08 o 
   8   4  15       42.14       33.88      7.43 o 
   9   4  15        5.51       12.56     11.07 o 
  10   4  15       27.77       -7.86     16.29 o 
   1   5  15      160.02      149.67      7.87 o 
   2   5  15      385.01      424.27     13.10 o 
   3   5  15      120.73      124.79      7.20 o 
   4   5  15       89.83      122.52      7.07 o 
   5   5  15       46.17       47.08      5.99 o 
   6   5  15       17.90       10.88      2.59 o 
   7   5  15        2.91        9.69      5.20 o 
   8   5  15       14.42       12.76      5.22 o 
   9   5  15        0.68       15.70     14.28 o 
  10   5  15        1.81       20.03     23.09 o 
   0   6  15     1778.14     1844.65     39.82 o 
   1   6  15        9.44       19.61      6.27 o 
   2   6  15      388.51      402.94     12.05 o 
   3   6  15      280.98      297.02     10.71 o 
   4   6  15      679.20      775.16     18.94 o 
   5   6  15      107.99      114.01      9.98 o 
   6   6  15        4.17        3.79      5.01 o 
   7   6  15        3.03       -6.30      6.30 o 
   8   6  15      171.71      168.53     37.55 o 
   9   6  15       10.41        6.67     10.55 o 
   1   7  15       11.73       17.83      6.50 o 
   2   7  15      147.16      176.99     10.66 o 
   3   7  15        9.84       20.51      6.46 o 
   4   7  15      196.20      213.24     11.01 o 
   5   7  15        0.82       -1.42      6.02 o 
   6   7  15        9.00       15.55      6.88 o 
   7   7  15       15.69       24.30     12.71 o 
   8   7  15        0.12        1.75      7.02 o 
   9   7  15        1.16       12.53     15.48 o 
   0   8  15      313.47      343.86     19.20 o 
   1   8  15        2.03        1.20      5.97 o 
   2   8  15       15.35       18.49      6.97 o 
   3   8  15      136.16      127.15     10.39 o 
   4   8  15       66.37       71.55      9.60 o 
   5   8  15       76.38       70.36     11.05 o 
   6   8  15        0.02       -0.94      7.89 o 
   7   8  15        2.21       14.38     11.68 o 
   8   8  15       28.43       21.95     12.18 o 
   1   9  15       17.89       17.34      8.24 o 
   2   9  15       17.90       24.40      8.63 o 
   3   9  15       30.03       17.38      8.39 o 
   4   9  15       35.87       44.44     10.38 o 
   5   9  15        0.72       15.93     11.28 o 
   6   9  15       66.67       61.97     15.42 o 
   7   9  15       14.00       27.45     12.13 o 
   0  10  15       99.12       56.76     18.88 o 
   1  10  15        0.34       -5.62      8.37 o 
   2  10  15       12.49        9.98      8.11 o 
   3  10  15        0.31        4.36      8.81 o 
   4  10  15        8.83       27.34     13.83 o 
   5  10  15        1.11        9.34      8.91 o 
   6  10  15        1.10       -0.44      8.51 o 
   1  11  15        2.32       28.18     12.40 o 
   2  11  15       57.21       65.54     15.24 o 
   3  11  15        2.68       13.60     12.01 o 
   4  11  15        1.39       -8.72     10.52 o 
   5  11  15       31.96       31.98     11.86 o 
   0  12  15        0.08       10.22     18.48 o 
   1  12  15        9.96        9.70     10.81 o 
   2  12  15        3.67        1.14      9.56 o 
   3  12  15        6.46        4.27      9.96 o 
   0   0  16     1367.80     1467.55     28.08 o 
   1   0  16      225.31      250.92      9.61 o 
   2   0  16      543.90      527.45      8.04 o 
   3   0  16       83.65       87.68      7.75 o 
   4   0  16      144.68      168.92     16.81 o 
   5   0  16      405.87      511.46     30.99 o 
   6   0  16      451.46      513.54     34.20 o 
   7   0  16      318.38      293.18     27.27 o 
   8   0  16      158.20      178.71    121.36 o 
   9   0  16       26.77       10.99     28.39 o 
  10   0  16       20.23        8.47     18.00 o 
   1   1  16      117.91      106.05      4.90 o 
   2   1  16      192.74      185.44      5.65 o 
   3   1  16       38.63       39.90      5.54 o 
   4   1  16      424.23      431.19     15.56 o 
   5   1  16      381.53      399.81     13.12 o 
   6   1  16      383.27      421.79     22.88 o 
   7   1  16      142.52      154.98     16.46 o 
   8   1  16      357.70      448.49     34.08 o 
   9   1  16        0.18        0.65     10.70 o 
  10   1  16       70.29       45.30     31.65 o 
   0   2  16      300.71      344.69     12.77 o 
   1   2  16      178.50      177.56      5.80 o 
   2   2  16      286.03      294.91      6.53 o 
   3   2  16      348.83      369.21      8.32 o 
   4   2  16       20.62       15.87      2.89 o 
   5   2  16      389.95      365.25     17.69 o 
   6   2  16       11.63       10.04      3.74 o 
   7   2  16       90.37       81.84      8.76 o 
   8   2  16        0.22        1.71      4.82 o 
   9   2  16        0.75       -4.45     11.63 o 
  10   2  16        0.68       36.58     24.95 o 
   1   3  16      110.54      122.88      5.23 o 
   2   3  16       91.18       93.69      5.55 o 
   3   3  16      298.07      317.54      6.41 o 
   4   3  16       66.50       65.37      5.17 o 
   5   3  16       62.61       74.09      4.86 o 
   6   3  16      253.01      236.60     12.69 o 
   7   3  16      215.65      210.85     34.47 o 
   8   3  16        0.01       -1.05      3.28 o 
   9   3  16        0.02       -0.91     11.41 o 
  10   3  16       66.96       64.18     26.41 o 
   0   4  16      410.18      413.94     13.58 o 
   1   4  16       61.75       53.10      6.15 o 
   2   4  16        9.39       11.29      3.37 o 
   3   4  16      403.61      393.73     10.08 o 
   4   4  16        2.03        9.92      3.94 o 
   5   4  16        0.36        1.57      3.17 o 
   6   4  16       37.86       43.46      7.26 o 
   7   4  16       76.63       60.00      9.15 o 
   8   4  16       43.27       28.17      9.31 o 
   9   4  16       18.66       25.17     15.55 o 
  10   4  16        3.47        2.33     14.63 o 
   1   5  16      401.34      406.42     10.97 o 
   2   5  16       12.02       15.86      5.85 o 
   3   5  16      306.07      332.13     10.48 o 
   4   5  16        0.88        3.83      4.09 o 
   5   5  16      854.27      908.33     15.75 o 
   6   5  16       20.66       14.32      4.49 o 
   7   5  16      103.09       41.96     17.56 o 
   8   5  16       35.28       25.73     10.16 o 
   9   5  16       11.60       -9.35     13.17 o 
  10   5  16        0.82        9.75     22.74 o 
   0   6  16      259.05      268.64     14.67 o 
   1   6  16        2.18       -2.51      4.81 o 
   2   6  16       30.64       32.74      6.02 o 
   3   6  16       36.34       52.17      7.82 o 
   4   6  16       11.41        5.82      6.13 o 
   5   6  16       53.73       51.86      8.39 o 
   6   6  16       40.67       30.23      6.71 o 
   7   6  16       12.99        7.59      6.43 o 
   8   6  16        9.08        4.31      9.51 o 
   9   6  16       22.86       13.37     11.49 o 
   1   7  16      194.74      221.32     12.75 o 
   2   7  16      835.97      934.30     21.45 o 
   3   7  16       18.19       13.20      6.12 o 
   4   7  16      243.69      221.28     11.38 o 
   5   7  16       79.28       78.47      9.21 o 
   6   7  16       53.23       48.24     12.93 o 
   7   7  16       13.67       13.49      7.24 o 
   8   7  16       11.28        4.39      8.43 o 
   9   7  16       14.93       10.22     14.63 o 
   0   8  16     1248.88     1467.11     41.74 o 
   1   8  16       17.68       23.87      7.37 o 
   2   8  16      199.84      233.62     12.16 o 
   3   8  16       51.72       49.50      9.47 o 
   4   8  16      264.79      357.80     14.65 o 
   5   8  16       15.89       18.98      7.28 o 
   6   8  16       24.92       15.55      8.27 o 
   7   8  16        0.52        3.25      6.98 o 
   8   8  16       15.58       18.43     10.58 o 
   1   9  16       42.78       43.60      9.08 o 
   2   9  16        5.45        8.52      7.76 o 
   3   9  16       48.96       48.60      9.68 o 
   4   9  16        0.82        4.44      7.23 o 
   5   9  16       36.21       50.24     11.19 o 
   6   9  16        6.61        0.74      8.06 o 
   7   9  16       45.58       61.58     14.83 o 
   0  10  16       24.95        1.44      8.70 o 
   1  10  16       52.92       57.39     12.20 o 
   2  10  16       79.24       71.07     15.06 o 
   3  10  16       21.75       18.35     10.13 o 
   4  10  16        1.67       19.32      9.11 o 
   5  10  16       54.53       58.41     12.73 o 
   6  10  16        3.33       23.95     14.01 o 
   1  11  16        4.25       12.78      9.85 o 
   2  11  16        9.29       18.46      9.53 o 
   3  11  16        1.21       -1.41      9.47 o 
   4  11  16        0.32       10.94      9.72 o 
   5  11  16        9.27       14.81     10.80 o 
   0  12  16       33.79       24.32     17.31 o 
   1  12  16        2.61        8.12     12.21 o 
   2  12  16       10.90       13.76     11.49 o 
   3  12  16       18.20       27.63     11.84 o 
   1   1  17      340.44      353.25      7.49 o 
   2   1  17     2375.34     2366.11     39.43 o 
   3   1  17       14.87       19.76      5.44 o 
   4   1  17        3.85        6.86      4.19 o 
   5   1  17       60.66       67.48      6.44 o 
   6   1  17      653.93      753.39     26.70 o 
   7   1  17      165.30      175.07     38.31 o 
   8   1  17       12.62      -13.52     16.46 o 
   9   1  17       19.47       34.61     16.09 o 
  10   1  17        0.82       -4.30     16.39 o 
   0   2  17       95.97      120.42      8.81 o 
   1   2  17       10.81       11.25      4.18 o 
   2   2  17        0.12       -2.41      2.65 o 
   3   2  17      237.43      257.43      7.97 o 
   4   2  17      997.05     1031.32     17.24 o 
   5   2  17      651.44      741.43     19.11 o 
   6   2  17       16.20       12.62      8.65 o 
   7   2  17       49.47       41.53     13.93 o 
   8   2  17       40.11       26.62     14.69 o 
   9   2  17       22.31       21.49     14.67 o 
  10   2  17        1.08      -11.93     22.55 o 
   1   3  17       36.00       38.12      3.72 o 
   2   3  17       13.02        9.46      2.84 o 
   3   3  17       28.30       23.01      3.69 o 
   4   3  17        7.30        5.69      3.71 o 
   5   3  17      180.53      180.54     14.14 o 
   6   3  17      142.25      135.63      7.07 o 
   7   3  17      148.81      138.09     31.90 o 
   8   3  17        1.24        0.96      4.77 o 
   9   3  17       33.45       15.30     14.91 o 
  10   3  17       31.00       12.18     18.27 o 
   0   4  17      711.38      776.77     19.15 o 
   1   4  17      549.49      596.13     12.93 o 
   2   4  17        0.01        1.72      2.91 o 
   3   4  17      440.30      478.41      9.26 o 
   4   4  17       34.55       35.62      4.29 o 
   5   4  17       99.66       84.28      5.03 o 
   6   4  17       57.72       48.99      7.50 o 
   7   4  17       34.87       32.67      8.76 o 
   8   4  17      133.83       92.65     30.05 o 
   9   4  17        4.96       12.21     15.13 o 
  10   4  17       32.90       10.56     16.97 o 
   1   5  17       18.47       17.96      4.99 o 
   2   5  17      418.29      466.02     13.84 o 
   3   5  17      532.34      597.12     12.62 o 
   4   5  17      305.53      353.95      9.65 o 
   5   5  17       24.77       13.05      5.37 o 
   6   5  17       18.62       12.01      4.20 o 
   7   5  17        0.48        2.73      5.35 o 
   8   5  17        5.41        6.40      6.43 o 
   9   5  17        1.87      -11.11     21.21 o 
   0   6  17       40.65       42.96      9.97 o 
   1   6  17       15.56       10.82      5.68 o 
   2   6  17       25.38       28.84      6.09 o 
   3   6  17      264.92      288.95     13.09 o 
   4   6  17        4.43        5.03      4.65 o 
   5   6  17        7.78       11.10      6.41 o 
   6   6  17        2.85       11.93      7.25 o 
   7   6  17       94.32       44.64     15.18 o 
   8   6  17       18.54       15.77      9.06 o 
   9   6  17        2.25       38.52     36.78 o 
   1   7  17       60.09       81.23      8.76 o 
   2   7  17       34.75       29.30      7.36 o 
   3   7  17        4.54       14.53      6.68 o 
   4   7  17        0.14       -5.55      5.55 o 
   5   7  17       16.54        8.60      5.75 o 
   6   7  17        5.80       20.22      8.15 o 
   7   7  17       11.45        9.77      6.75 o 
   8   7  17       34.50       13.75     10.56 o 
   0   8  17       52.43       47.88     13.15 o 
   1   8  17        8.99       -0.99      5.73 o 
   2   8  17        1.77        3.93      5.91 o 
   3   8  17       73.40       75.90      9.78 o 
   4   8  17       81.92       65.53      9.65 o 
   5   8  17       28.12       20.90      8.18 o 
   6   8  17       17.55       31.34     12.92 o 
   7   8  17       26.05       32.83     14.70 o 
   8   8  17       46.80       26.84     16.68 o 
   1   9  17        9.04       17.47      8.11 o 
   2   9  17      122.97      155.18     15.77 o 
   3   9  17        0.01       11.93      7.31 o 
   4   9  17      101.29       81.04     12.32 o 
   5   9  17      119.42      132.29     19.78 o 
   6   9  17        0.04       11.89      8.31 o 
   7   9  17       23.49       40.57     20.63 o 
   0  10  17        5.77        6.83     10.59 o 
   1  10  17       58.32       46.62     11.19 o 
   2  10  17       25.56       18.78     10.02 o 
   3  10  17        1.34       16.18      9.42 o 
   4  10  17       10.43       18.26     15.79 o 
   5  10  17        0.40        4.65      7.76 o 
   6  10  17       16.43       26.44     11.05 o 
   1  11  17       12.78       23.36      9.79 o 
   2  11  17        9.74        3.64      7.91 o 
   3  11  17       10.67       41.81     11.35 o 
   4  11  17       11.15       22.51     11.46 o 
   0  12  17        0.52      -10.68     15.62 o 
   1  12  17        1.15       11.95     12.15 o 
   2  12  17       13.51       14.47     12.16 o 
   0   0  18       65.26       82.91      9.06 o 
   1   0  18      599.54      614.79     11.22 o 
   2   0  18      118.88      103.49      5.36 o 
   3   0  18      498.31      518.97     19.27 o 
   4   0  18     1635.43     1851.37     72.19 o 
   5   0  18       47.57       46.38     17.25 o 
   6   0  18      536.90      708.16     55.81 o 
   7   0  18       42.46       16.93     18.01 o 
   8   0  18       21.35       -0.62     28.71 o 
   9   0  18      118.88      130.68     47.44 o 
  10   0  18        0.37        0.17     19.74 o 
   1   1  18      311.55      372.14      8.99 o 
   2   1  18     1361.11     1442.72     14.71 o 
   3   1  18      176.06      183.81      9.59 o 
   4   1  18        1.66        3.73      4.33 o 
   5   1  18       89.74      111.76     13.28 o 
   6   1  18      421.01      503.33     26.34 o 
   7   1  18       36.99       46.44     15.47 o 
   8   1  18        5.96        2.15     15.42 o 
   9   1  18       15.62       19.70     13.90 o 
  10   1  18       17.25        4.91     18.65 o 
   0   2  18     2757.41     3013.03     54.89 o 
   1   2  18      745.52      739.98     12.97 o 
   2   2  18        4.32        3.54      2.89 o 
   3   2  18        2.87        0.61      3.77 o 
   4   2  18        0.60       -5.58      5.58 o 
   5   2  18      135.50      164.46     10.39 o 
   6   2  18        0.00        3.64      6.08 o 
   7   2  18        0.52      -12.24     12.24 o 
   8   2  18      106.32       94.77     42.59 o 
   9   2  18        2.27       -4.58     12.72 o 
  10   2  18        1.26        7.47     21.26 o 
   1   3  18        3.06        3.74      3.41 o 
   2   3  18      297.60      296.84      8.07 o 
   3   3  18       26.48       23.32      3.24 o 
   4   3  18        1.68       -2.44      4.12 o 
   5   3  18      145.36      148.05      6.69 o 
   6   3  18        0.04       -2.14      3.53 o 
   7   3  18        1.60        1.82      3.59 o 
   8   3  18       82.83       87.83     31.16 o 
   9   3  18        0.40       11.98     14.75 o 
  10   3  18       10.83       -3.28     16.04 o 
   0   4  18      574.31      585.25     16.04 o 
   1   4  18      472.48      477.78     13.48 o 
   2   4  18       30.77       26.55      4.13 o 
   3   4  18      263.13      285.34      7.85 o 
   4   4  18       47.34       45.35      4.37 o 
   5   4  18      187.41      199.63     10.29 o 
   6   4  18      134.36      107.01     19.85 o 
   7   4  18        0.01       -1.13      4.39 o 
   8   4  18        2.01        4.66     12.81 o 
   9   4  18        1.99        4.40     14.31 o 
   1   5  18       44.35       42.84      6.27 o 
   2   5  18      618.32      642.51     16.09 o 
   3   5  18      130.91      125.90      6.65 o 
   4   5  18       58.28       40.34      5.68 o 
   5   5  18        0.00       -0.11      3.09 o 
   6   5  18      101.22       90.37     15.30 o 
   7   5  18        0.64       -1.75      6.15 o 
   8   5  18       19.58       23.04     19.87 o 
   9   5  18        1.78       18.46     27.31 o 
   0   6  18      791.01      902.25     27.15 o 
   1   6  18        0.01       -0.63      4.47 o 
   2   6  18       14.00        7.10      4.90 o 
   3   6  18       80.56       82.29      8.01 o 
   4   6  18       44.98       56.82      7.85 o 
   5   6  18       17.04       25.22      7.75 o 
   6   6  18       65.32       46.06     10.13 o 
   7   6  18        9.49        6.75      8.09 o 
   8   6  18      104.94       70.03     26.38 o 
   9   6  18       18.33       24.67     25.25 o 
   1   7  18        0.03       -1.86      5.52 o 
   2   7  18        0.17       -0.19      4.81 o 
   3   7  18       45.81       35.82      8.54 o 
   4   7  18      148.44      151.85     18.62 o 
   5   7  18       66.09       49.64      8.40 o 
   6   7  18       92.51       76.69     12.86 o 
   7   7  18       33.75       21.08      9.95 o 
   8   7  18        2.60        7.27      8.38 o 
   0   8  18       73.25       62.95     13.06 o 
   1   8  18        1.85        0.30      5.39 o 
   2   8  18        5.82        4.90      6.20 o 
   3   8  18        0.58       -5.03      6.46 o 
   4   8  18        0.14       -6.50      6.50 o 
   5   8  18        0.05        8.32      7.80 o 
   6   8  18        7.36       14.72      8.32 o 
   7   8  18        1.52       26.12     11.14 o 
   1   9  18        0.17        3.25      7.05 o 
   2   9  18       23.12       17.41      8.78 o 
   3   9  18       10.15        7.47      7.59 o 
   4   9  18        7.43       13.89      7.79 o 
   5   9  18        8.29       12.10      8.38 o 
   6   9  18       23.34       33.80      9.79 o 
   7   9  18        8.85       23.01     12.07 o 
   0  10  18      328.04      431.08     35.04 o 
   1  10  18        2.34       -3.85      7.27 o 
   2  10  18       39.93       23.26      9.25 o 
   3  10  18        1.19       14.04     10.60 o 
   4  10  18       35.54       45.25     10.71 o 
   5  10  18        3.43       19.01     11.91 o 
   1  11  18        0.29       11.03      9.02 o 
   2  11  18        0.62        4.15      8.12 o 
   3  11  18        3.54       31.37     12.25 o 
   4  11  18        5.25       14.08     10.06 o 
   0  12  18       33.96       57.32     27.22 o 
   1  12  18       39.55       37.59     16.81 o 
   1   1  19      438.41      457.86      9.93 o 
   2   1  19       20.60       19.41      2.39 o 
   3   1  19      153.30      169.65      9.86 o 
   4   1  19        0.63        0.21      3.91 o 
   5   1  19        0.89       -0.13      7.05 o 
   6   1  19        1.20        7.66     10.91 o 
   7   1  19       52.71       26.22     17.33 o 
   8   1  19       62.88       28.99     20.14 o 
   9   1  19       73.91       73.30     30.21 o 
  10   1  19        7.24       12.65     23.99 o 
   0   2  19       45.12       25.78      6.93 o 
   1   2  19       88.43      100.13      6.71 o 
   2   2  19      501.67      552.82     10.43 o 
   3   2  19      159.84      167.47      8.77 o 
   4   2  19        7.36        9.07      5.95 o 
   5   2  19       15.52       14.21      7.99 o 
   6   2  19       76.20       84.57      8.54 o 
   7   2  19        0.02        2.96     12.60 o 
   8   2  19        7.17        7.84     14.76 o 
   9   2  19       78.05       85.00     39.11 o 
  10   2  19        4.12        4.86     19.29 o 
   1   3  19      224.40      234.63      8.10 o 
   2   3  19       55.34       60.35      4.91 o 
   3   3  19      749.80      826.87     13.10 o 
   4   3  19       67.38       66.04      5.64 o 
   5   3  19      575.10      594.02     21.73 o 
   6   3  19      127.91       99.91     17.67 o 
   7   3  19       39.47       31.53     15.24 o 
   8   3  19       33.31       32.86     15.29 o 
   9   3  19        1.33       12.82     17.27 o 
  10   3  19        0.40       -4.58     16.93 o 
   0   4  19     1495.13     1668.36     32.75 o 
   1   4  19       77.34       78.65      7.19 o 
   2   4  19      103.52      113.03      9.40 o 
   3   4  19      358.55      382.85      8.91 o 
   4   4  19       10.83        9.46      2.86 o 
   5   4  19       16.44       16.64      4.86 o 
   6   4  19        6.39        5.13      5.64 o 
   7   4  19       69.07       39.26     15.09 o 
   8   4  19       51.22       43.30     26.82 o 
   9   4  19        0.16       -1.69     13.02 o 
   1   5  19      516.11      593.52     12.98 o 
   2   5  19        6.04        5.34      3.82 o 
   3   5  19      283.37      255.48      8.78 o 
   4   5  19        1.97        2.61      3.54 o 
   5   5  19      105.18       89.70      8.07 o 
   6   5  19       10.27        7.93      4.09 o 
   7   5  19        8.08        6.71      5.77 o 
   8   5  19       12.78        7.13     19.80 o 
   9   5  19        5.18       27.11     29.29 o 
   0   6  19        1.03       -8.26      8.34 o 
   1   6  19      566.34      653.90     16.47 o 
   2   6  19       52.92       61.73      6.98 o 
   3   6  19      152.69      184.98     11.76 o 
   4   6  19       13.80       19.13      5.14 o 
   5   6  19      110.64      113.65     12.76 o 
   6   6  19       39.68       32.67      6.92 o 
   7   6  19       26.07        9.28      9.49 o 
   8   6  19        4.83       24.96     20.42 o 
   1   7  19       22.35       34.00      8.23 o 
   2   7  19       81.32       88.87      8.74 o 
   3   7  19       13.04        6.68      6.30 o 
   4   7  19       11.12        6.09      5.76 o 
   5   7  19        7.26       16.55      6.08 o 
   6   7  19       33.97       51.82     16.69 o 
   7   7  19        4.00       -2.48      9.75 o 
   8   7  19        1.95       14.33     21.66 o 
   0   8  19        9.77       -1.15      8.91 o 
   1   8  19       11.44       12.14      7.01 o 
   2   8  19        9.39        4.27      6.42 o 
   3   8  19       18.62       12.01      7.58 o 
   4   8  19        0.68       -1.52      5.53 o 
   5   8  19        1.02        2.50      6.65 o 
   6   8  19       19.32       34.49     17.42 o 
   7   8  19        9.18       13.80     10.36 o 
   1   9  19      105.73       82.10     12.83 o 
   2   9  19       55.01       66.78     11.95 o 
   3   9  19      165.22      175.87     27.04 o 
   4   9  19        0.85        1.09      5.73 o 
   5   9  19       11.38       25.78      9.29 o 
   6   9  19       24.01       29.87     12.49 o 
   0  10  19       11.96       11.61     11.43 o 
   1  10  19      119.68       96.40     18.61 o 
   2  10  19        1.49       -3.61      8.07 o 
   3  10  19       14.07       18.85      9.37 o 
   4  10  19       12.70        4.33      8.31 o 
   5  10  19       16.16       34.76     14.27 o 
   1  11  19       10.37        4.53      8.91 o 
   2  11  19        4.57       -0.66      7.98 o 
   3  11  19        4.04        4.92      8.71 o 
   0   0  20     2829.42     3416.65     70.50 o 
   1   0  20       16.67       19.81      5.26 o 
   2   0  20       67.64       75.81      9.37 o 
   3   0  20      391.62      450.92     21.97 o 
   4   0  20     1215.06     1301.76     54.88 o 
   5   0  20       11.45        6.99     13.75 o 
   6   0  20      101.41       73.08     61.60 o 
   7   0  20       36.40       33.27     29.96 o 
   8   0  20        0.23       10.45     21.62 o 
   9   0  20       59.74       81.98     46.64 o 
  10   0  20       31.96        6.45     43.48 o 
   1   1  20        5.39        9.07      2.97 o 
   2   1  20       37.94       41.42      3.00 o 
   3   1  20      770.76      860.34     18.57 o 
   4   1  20      150.53      171.42      8.77 o 
   5   1  20       25.45       32.80     11.92 o 
   6   1  20       23.15       30.98     13.80 o 
   7   1  20        8.97        4.80     13.82 o 
   8   1  20       51.56       32.13     25.40 o 
   9   1  20       31.01       32.46     16.74 o 
  10   1  20        3.21       12.68     23.30 o 
   0   2  20      661.89      646.37     21.44 o 
   1   2  20       73.16       76.93      6.28 o 
   2   2  20       10.61       10.51      3.61 o 
   3   2  20      234.41      276.91      9.68 o 
   4   2  20      353.30      385.14     14.89 o 
   5   2  20      170.56      166.04     12.22 o 
   6   2  20      164.16      138.48     26.52 o 
   7   2  20       12.43       11.05     13.20 o 
   8   2  20        0.59        9.27     14.01 o 
   9   2  20       26.01       17.48     17.89 o 
   1   3  20       68.95       68.69      6.12 o 
   2   3  20      559.93      671.84     15.27 o 
   3   3  20       48.46       55.15      7.12 o 
   4   3  20        1.43        2.27      3.92 o 
   5   3  20      117.22      126.12      8.45 o 
   6   3  20      203.28      248.60     37.57 o 
   7   3  20       41.95       22.05      8.48 o 
   8   3  20       97.81       64.40     32.74 o 
   9   3  20        0.39      -19.28     19.64 o 
   0   4  20      252.49      289.10     12.21 o 
   1   4  20      377.39      421.32     13.01 o 
   2   4  20        0.07        3.40      3.88 o 
   3   4  20        2.73        0.67      2.56 o 
   4   4  20        1.21        5.07      4.11 o 
   5   4  20       23.31       19.41      5.93 o 
   6   4  20       39.23       28.22      7.31 o 
   7   4  20        0.12       -7.56      7.56 o 
   8   4  20       37.91       48.00     25.79 o 
   9   4  20        6.75       19.08     22.38 o 
   1   5  20       70.46       87.69      7.70 o 
   2   5  20       93.61       79.47      7.08 o 
   3   5  20      197.36      209.90      7.39 o 
   4   5  20        8.52       11.48      4.55 o 
   5   5  20       85.87       72.27     10.13 o 
   6   5  20       51.77       19.82      7.16 o 
   7   5  20        0.57        7.72     11.03 o 
   8   5  20        6.24       23.40     20.07 o 
   9   5  20        0.18       28.07     30.21 o 
   0   6  20      210.37      219.27     17.18 o 
   1   6  20        4.28       -0.68      4.80 o 
   2   6  20        0.84       -0.58      4.46 o 
   3   6  20       19.16       13.71      4.74 o 
   4   6  20       96.68      111.91     11.64 o 
   5   6  20       42.66       43.51      6.60 o 
   6   6  20        1.10        6.46      6.41 o 
   7   6  20        1.02      -11.97     11.97 o 
   8   6  20       78.22       66.94     37.22 o 
   1   7  20        4.15       -0.31      5.22 o 
   2   7  20       24.43       39.08      7.84 o 
   3   7  20       82.72       61.01      8.77 o 
   4   7  20        8.68        5.67      5.32 o 
   5   7  20       35.27       25.16      6.70 o 
   6   7  20       50.63       43.11     16.53 o 
   7   7  20        0.06       -0.14      8.81 o 
   8   7  20        5.45      -21.93     21.93 o 
   0   8  20        0.95        1.52      9.27 o 
   1   8  20       42.61       46.63      9.39 o 
   2   8  20        8.91        4.60      6.83 o 
   3   8  20       14.03       10.94      7.29 o 
   4   8  20       19.36       21.25      7.15 o 
   5   8  20        6.75        5.54      6.92 o 
   6   8  20        6.28       12.86     10.09 o 
   7   8  20        9.71        2.73      8.11 o 
   1   9  20        0.00        6.38      7.67 o 
   2   9  20       15.91       17.10      8.77 o 
   3   9  20       12.35       19.04     10.22 o 
   4   9  20        2.43       11.34     12.15 o 
   5   9  20       29.83       39.47     10.20 o 
   6   9  20        9.30        9.28     11.24 o 
   0  10  20        8.26        2.24     11.76 o 
   1  10  20        9.44       20.81      9.01 o 
   2  10  20       10.31        5.65      8.46 o 
   3  10  20       30.99       31.13     12.86 o 
   4  10  20        2.72       13.97     10.56 o 
   5  10  20       16.80       16.67     11.28 o 
   1  11  20        7.48        5.47      9.17 o 
   2  11  20       11.92        9.92      9.51 o 
   3  11  20       14.17       31.55     21.79 o 
   1   1  21       19.54       15.98      3.26 o 
   2   1  21     1397.22     1560.96     16.47 o 
   3   1  21      164.14      185.77     10.58 o 
   4   1  21       35.19       27.43      6.01 o 
   5   1  21        4.13       16.36     12.00 o 
   6   1  21      145.76      156.49     64.00 o 
   7   1  21       20.86       28.70     16.81 o 
   8   1  21        1.20        4.12     12.77 o 
   9   1  21        7.57       47.62     24.28 o 
   0   2  21      392.08      430.03     24.39 o 
   1   2  21      542.14      597.09     11.95 o 
   2   2  21        1.83        3.60      3.23 o 
   3   2  21      187.37      184.68      6.53 o 
   4   2  21      494.88      605.31     17.77 o 
   5   2  21        0.06       -2.92      7.05 o 
   6   2  21        1.39       -2.83      4.86 o 
   7   2  21       36.42       20.04     15.12 o 
   8   2  21       37.84       26.99     16.80 o 
   9   2  21       26.37       77.16     54.71 o 
   1   3  21      346.29      372.99     11.34 o 
   2   3  21      112.00      109.82      8.24 o 
   3   3  21      129.18      142.38      8.72 o 
   4   3  21        3.25        4.37      4.08 o 
   5   3  21       74.75       60.63     11.39 o 
   6   3  21       35.43       24.82     10.02 o 
   7   3  21        8.27       16.75     13.28 o 
   8   3  21       10.31       20.11     18.60 o 
   9   3  21       87.03       55.17     33.54 o 
   0   4  21       10.42       10.22      6.77 o 
   1   4  21      987.50     1101.18     22.21 o 
   2   4  21      328.59      341.96     12.72 o 
   3   4  21        0.03       -0.24      3.50 o 
   4   4  21       14.88       24.31      6.46 o 
   5   4  21        0.93       -3.92      3.92 o 
   6   4  21       16.48        9.86      6.15 o 
   7   4  21        6.86        8.28      7.63 o 
   8   4  21       38.76       42.77     23.99 o 
   9   4  21      106.38      121.78     54.12 o 
   1   5  21        1.72       -0.63      3.90 o 
   2   5  21        0.97        2.99      4.04 o 
   3   5  21       32.69       29.31      4.91 o 
   4   5  21        1.40        0.54      3.29 o 
   5   5  21      110.81       71.68     17.62 o 
   6   5  21        0.40        3.37      6.49 o 
   7   5  21       14.60        9.27      9.49 o 
   8   5  21       19.00       28.19     23.81 o 
   0   6  21        6.31       18.30      9.51 o 
   1   6  21        0.25        3.85      4.79 o 
   2   6  21        0.01       -4.76      4.76 o 
   3   6  21        4.77        1.41      3.78 o 
   4   6  21      103.73      109.64     18.37 o 
   5   6  21        1.87        1.22      3.88 o 
   6   6  21        4.75       11.21      8.35 o 
   7   6  21        2.43        7.67     10.03 o 
   8   6  21       16.91       11.94     20.89 o 
   1   7  21       13.92       13.42      6.97 o 
   2   7  21        4.56        4.92      6.48 o 
   3   7  21        1.19        2.20      4.42 o 
   4   7  21        0.31       -2.88      5.23 o 
   5   7  21       28.80       18.33      8.26 o 
   6   7  21        2.84       -6.51      8.92 o 
   7   7  21        0.53        5.85     10.69 o 
   0   8  21        5.21        6.39     10.43 o 
   1   8  21       19.55       17.72      7.86 o 
   2   8  21        5.15        2.71      6.32 o 
   3   8  21        1.72        4.74      6.30 o 
   4   8  21        6.49        6.52      7.26 o 
   5   8  21       24.22       37.76      9.32 o 
   6   8  21        0.50       17.09      9.88 o 
   1   9  21        5.22        4.28      7.53 o 
   2   9  21       16.43       16.46      9.30 o 
   3   9  21        2.87       26.41     10.59 o 
   4   9  21        3.08       -5.50      8.34 o 
   5   9  21        0.68       36.52     14.02 o 
   0  10  21        7.31       10.53     11.15 o 
   1  10  21       72.19       88.60     17.05 o 
   2  10  21       15.67        6.18      8.53 o 
   3  10  21        0.01        5.44      8.70 o 
   4  10  21        0.56        4.06      8.19 o 
   1  11  21        0.00       13.98      8.85 o 
   0   0  22        0.34        5.81      7.67 o 
   1   0  22      921.09      978.71     20.73 o 
   2   0  22      232.92      243.22      7.34 o 
   3   0  22      102.61      143.72     13.08 o 
   4   0  22        0.81      -10.48     13.74 o 
   5   0  22      179.99      202.99     34.25 o 
   6   0  22       38.97       23.14     21.89 o 
   7   0  22       16.12       26.25     23.88 o 
   8   0  22        4.88        3.83     16.82 o 
   9   0  22        1.58      -46.38     46.38 o 
   1   1  22       24.76       24.61      4.09 o 
   2   1  22      533.57      551.84     11.29 o 
   3   1  22      217.20      246.72     11.29 o 
   4   1  22        2.46        6.63      6.28 o 
   5   1  22        0.38       12.17     11.69 o 
   6   1  22        1.37        6.98     13.48 o 
   7   1  22       63.77       11.58     15.92 o 
   8   1  22       49.79       62.05     24.60 o 
   9   1  22        8.92      -14.16     23.21 o 
   0   2  22      883.91      957.72     23.37 o 
   1   2  22      983.57     1109.93     16.62 o 
   2   2  22        4.35        1.86      2.78 o 
   3   2  22       10.43        9.53      3.31 o 
   4   2  22       51.08       71.43      9.57 o 
   5   2  22       21.48       17.05      8.29 o 
   6   2  22       12.32       12.57     11.18 o 
   7   2  22       53.93       34.26     23.85 o 
   8   2  22       13.02       40.71     20.73 o 
   9   2  22       19.23       -1.12     15.47 o 
   1   3  22        3.90        6.30      4.41 o 
   2   3  22      215.62      224.45     13.23 o 
   3   3  22       52.52       70.11      8.49 o 
   4   3  22        0.03        3.74      2.74 o 
   5   3  22        6.00        9.86      5.72 o 
   6   3  22       28.00       31.57     12.95 o 
   7   3  22        0.02       14.30     13.35 o 
   8   3  22       16.50       14.61     16.84 o 
   9   3  22       18.50       29.94     19.25 o 
   0   4  22       61.84       71.70      9.43 o 
   1   4  22        3.14        0.87      4.58 o 
   2   4  22       72.17       72.73      8.51 o 
   3   4  22      186.64      210.67      7.50 o 
   4   4  22       27.71       22.52      6.10 o 
   5   4  22        0.54       -3.57      3.57 o 
   6   4  22       26.99       21.28     15.16 o 
   7   4  22       37.71       51.43     22.25 o 
   8   4  22        5.72        0.72     11.77 o 
   1   5  22      147.94      209.46     10.86 o 
   2   5  22        0.34        1.84      4.20 o 
   3   5  22        0.04        5.01      4.01 o 
   4   5  22      102.21      103.23     14.72 o 
   5   5  22       75.69       61.83     15.23 o 
   6   5  22        8.54        3.26     10.57 o 
   7   5  22       29.83       12.56     18.90 o 
   8   5  22       50.82       44.90     24.28 o 
   0   6  22       96.14       84.13     11.77 o 
   1   6  22       71.75       79.14      9.10 o 
   2   6  22        1.77       -0.11      3.88 o 
   3   6  22       14.43        7.61      4.37 o 
   4   6  22       17.67       10.55      5.75 o 
   5   6  22        1.09        2.05      5.25 o 
   6   6  22        2.59        7.09      9.73 o 
   7   6  22        1.06       15.72     14.36 o 
   1   7  22      111.42      134.37     11.10 o 
   2   7  22       91.22       80.82      8.37 o 
   3   7  22       55.35       53.36     13.58 o 
   4   7  22       45.46       33.24      8.64 o 
   5   7  22       55.30       24.41      8.61 o 
   6   7  22        0.57       10.49     11.59 o 
   7   7  22       18.06       20.32     19.98 o 
   0   8  22        1.60       10.69     11.12 o 
   1   8  22        8.92        5.12      6.75 o 
   2   8  22        1.71        0.39      6.39 o 
   3   8  22       18.32       20.93      7.48 o 
   4   8  22       10.77       11.21      6.53 o 
   5   8  22        4.01        8.11      8.23 o 
   6   8  22       12.78       18.10      9.63 o 
   1   9  22        1.13        1.18      7.46 o 
   2   9  22       16.25       17.67      8.88 o 
   3   9  22        1.85       -2.47      8.43 o 
   4   9  22        4.57        3.42      7.53 o 
   5   9  22        0.54       17.56     10.32 o 
   0  10  22        1.45        7.12     11.47 o 
   1  10  22       23.54       26.72     10.51 o 
   2  10  22        4.09       28.34     11.83 o 
   3  10  22        0.60       -0.35      8.24 o 
   1   1  23      153.73      152.31      6.43 o 
   2   1  23       17.53       20.17      2.71 o 
   3   1  23      130.21      151.76     11.12 o 
   4   1  23      192.78      239.18     14.14 o 
   5   1  23       45.29       44.23     15.84 o 
   6   1  23       86.35       76.02     36.15 o 
   7   1  23        9.64       17.85     16.04 o 
   8   1  23        0.26        8.86     14.88 o 
   9   1  23        5.90       -8.74     27.12 o 
   0   2  23       15.32       12.27      7.19 o 
   1   2  23      384.90      454.43     13.46 o 
   2   2  23      512.43      549.79     21.53 o 
   3   2  23      292.04      330.77     14.35 o 
   4   2  23        5.48       11.14      6.64 o 
   5   2  23       29.23       18.89      9.57 o 
   6   2  23        5.75      -11.43     13.08 o 
   7   2  23       50.25       57.44     29.73 o 
   8   2  23       12.58        9.01     15.96 o 
   9   2  23        4.23        0.71     16.75 o 
   1   3  23       37.54       47.77      6.25 o 
   2   3  23       86.47       89.83      5.56 o 
   3   3  23      121.58      123.73      9.12 o 
   4   3  23      186.29      153.81     26.54 o 
   5   3  23       54.58       33.66     11.84 o 
   6   3  23       23.27       21.96     13.51 o 
   7   3  23       78.73      127.20     44.12 o 
   8   3  23        5.07       21.80     15.81 o 
   0   4  23      110.67      110.65     15.58 o 
   1   4  23      124.51      172.00     11.05 o 
   2   4  23       14.18       14.77      5.96 o 
   3   4  23        0.05        1.44      3.01 o 
   4   4  23      397.67      428.63     20.74 o 
   5   4  23       19.12       23.42      9.69 o 
   6   4  23       59.39       41.35     23.04 o 
   7   4  23      112.70       91.17     49.68 o 
   8   4  23        0.55        8.65     14.68 o 
   1   5  23       29.79       20.69      5.09 o 
   2   5  23        7.12       13.03      6.51 o 
   3   5  23        2.12        1.06      4.12 o 
   4   5  23        4.77        5.34      6.52 o 
   5   5  23        4.15        4.51      5.42 o 
   6   5  23        4.46        1.18      9.04 o 
   7   5  23       21.25       15.35     18.75 o 
   8   5  23        0.03       -4.12     23.52 o 
   0   6  23       64.66       75.49     12.39 o 
   1   6  23        0.44        9.00      5.60 o 
   2   6  23       29.35       22.48      5.08 o 
   3   6  23       36.30       26.97      8.35 o 
   4   6  23       58.25       25.70     10.62 o 
   5   6  23       10.74        4.48      6.08 o 
   6   6  23       31.28       15.68     19.64 o 
   7   6  23        0.98        2.54     18.42 o 
   1   7  23       52.26       63.88      8.69 o 
   2   7  23        0.77        2.25      5.47 o 
   3   7  23       21.24        9.70      5.38 o 
   4   7  23       22.13        8.20      9.53 o 
   5   7  23        0.16        1.58      7.19 o 
   6   7  23        0.08       -6.59     10.72 o 
   0   8  23       98.46       46.06     17.51 o 
   1   8  23        5.22       18.38      8.25 o 
   2   8  23        1.97        7.79      6.60 o 
   3   8  23        0.23       -1.57      5.65 o 
   4   8  23       26.03       15.40      8.14 o 
   5   8  23        3.80        5.91      9.11 o 
   6   8  23        4.39        2.06     19.99 o 
   1   9  23       19.20       25.25      9.18 o 
   2   9  23       10.69       30.59     10.62 o 
   3   9  23       11.11       14.20      8.75 o 
   4   9  23       12.54       11.95     10.23 o 
   0  10  23       34.68       39.83     16.11 o 
   1  10  23        0.48        3.21      8.53 o 
   2  10  23        0.01       -7.95      8.82 o 
   0   0  24     1628.48     2001.43     52.96 o 
   1   0  24       37.37       47.27      6.97 o 
   2   0  24        2.42        3.21      2.97 o 
   3   0  24      121.49      130.04     12.86 o 
   4   0  24      135.04      113.19     44.36 o 
   5   0  24       46.52       18.90     21.77 o 
   6   0  24       51.87       74.06     36.62 o 
   7   0  24       24.44       32.09     23.30 o 
   8   0  24        2.94      -39.52     39.52 o 
   1   1  24       82.89       71.93      5.45 o 
   2   1  24      276.71      325.06      9.21 o 
   3   1  24       60.57       72.33     10.16 o 
   4   1  24      123.95      120.60     22.85 o 
   5   1  24       50.84       40.08     17.76 o 
   6   1  24        8.05       28.24     22.98 o 
   7   1  24       26.98       35.20     17.27 o 
   8   1  24        0.58      -22.33     22.33 o 
   0   2  24       21.43       16.71      6.29 o 
   1   2  24       53.17       64.78      6.07 o 
   2   2  24       49.35       45.50      4.02 o 
   3   2  24       33.07       29.22      3.91 o 
   4   2  24       45.54       33.80      8.26 o 
   5   2  24        7.62       32.20     12.30 o 
   6   2  24       13.83       24.20     16.65 o 
   7   2  24        0.10        6.78     15.05 o 
   8   2  24        1.00        5.70     15.39 o 
   1   3  24       54.23       62.47      6.76 o 
   2   3  24       23.86       32.85      5.19 o 
   3   3  24      215.19      246.95     16.67 o 
   4   3  24       46.40       24.48      8.38 o 
   5   3  24       87.68       41.32     16.29 o 
   6   3  24        2.68       -1.51      7.16 o 
   7   3  24       38.59       18.55     16.18 o 
   8   3  24        6.52       -2.13     13.56 o 
   0   4  24        2.82        5.20      7.75 o 
   1   4  24        8.06        8.67      6.76 o 
   2   4  24        1.04        3.01      3.83 o 
   3   4  24       37.18       20.55      6.57 o 
   4   4  24      114.25      123.90     19.23 o 
   5   4  24        0.15        0.97      6.74 o 
   6   4  24        0.51        6.60      8.92 o 
   7   4  24        8.89       13.60     13.99 o 
   8   4  24        6.65       14.54     16.33 o 
   1   5  24       59.33       49.89      8.53 o 
   2   5  24       69.22       77.68     13.41 o 
   3   5  24       27.99       16.39      5.74 o 
   4   5  24       33.51       37.63      7.89 o 
   5   5  24        1.66        2.30     18.34 o 
   6   5  24      206.63      187.34     79.49 o 
   7   5  24        2.14       -1.05     15.81 o 
   0   6  24        1.42        6.05      7.95 o 
   1   6  24       20.00       18.37      6.55 o 
   2   6  24        0.86       -3.41      4.24 o 
   3   6  24        7.72        7.63      5.12 o 
   4   6  24       63.82       65.36     14.12 o 
   5   6  24       26.29       11.48     11.08 o 
   6   6  24        2.88       -8.51     13.95 o 
   7   6  24        0.02       15.70     20.21 o 
   1   7  24        0.60        6.84      6.81 o 
   2   7  24       23.14       19.21      7.48 o 
   3   7  24       22.73       16.50      7.12 o 
   4   7  24        0.07       -2.05      7.71 o 
   5   7  24       23.62       16.06     15.84 o 
   6   7  24       35.29       30.59     17.85 o 
   0   8  24       15.57       39.36     14.06 o 
   1   8  24        4.71       10.32      6.32 o 
   2   8  24        5.71        7.97      6.39 o 
   3   8  24        0.61       10.14      7.48 o 
   4   8  24       22.17       36.49     11.57 o 
   5   8  24        1.23       11.69     10.69 o 
   1   9  24       26.16       39.30     10.50 o 
   2   9  24        6.82        9.09      8.33 o 
   3   9  24       15.08       22.59      9.32 o 
   4   9  24       16.70       20.29     10.40 o 
   0  10  24       29.88       27.65     14.17 o 
   1  10  24        1.74       14.08     10.48 o 
   1   1  25        2.86        0.95      2.78 o 
   2   1  25        9.02        5.87      2.25 o 
   3   1  25       17.98       12.88      8.42 o 
   4   1  25        2.23        1.75      5.85 o 
   5   1  25       36.58       30.02     14.04 o 
   6   1  25        2.78       18.84     14.50 o 
   7   1  25        0.75       -2.65     13.07 o 
   8   1  25        1.99        5.56     24.55 o 
   0   2  25      130.69      109.25     11.23 o 
   1   2  25      325.79      391.54     11.18 o 
   2   2  25       25.85       23.89      3.21 o 
   3   2  25        9.59        6.54      6.33 o 
   4   2  25       20.15       15.88      7.24 o 
   5   2  25       33.00       23.94     12.69 o 
   6   2  25       24.29       39.48     14.98 o 
   7   2  25        1.39       10.66     14.66 o 
   8   2  25       23.31        2.63     15.25 o 
   1   3  25      200.64      246.37      9.56 o 
   2   3  25      114.92      106.93      8.98 o 
   3   3  25        1.01        4.66      4.11 o 
   4   3  25        2.35        6.26      6.34 o 
   5   3  25       15.82       20.45     10.94 o 
   6   3  25        0.09       21.02     15.08 o 
   7   3  25       39.81       39.64     21.09 o 
   8   3  25        3.09       17.72     14.62 o 
   0   4  25        6.16       -4.64      9.52 o 
   1   4  25       42.94       41.89      7.95 o 
   2   4  25       68.92       58.75      7.97 o 
   3   4  25       20.41       14.65      7.23 o 
   4   4  25       27.34       17.35     10.37 o 
   5   4  25       49.64       30.82     14.73 o 
   6   4  25        0.26       15.85     12.01 o 
   7   4  25        1.31        2.48     12.29 o 
   1   5  25        1.79        6.85      5.87 o 
   2   5  25       35.72       36.46      8.20 o 
   3   5  25        0.47       -3.71      5.95 o 
   4   5  25        0.56        7.89      7.10 o 
   5   5  25        1.57       11.45     12.55 o 
   6   5  25        2.68        5.74     11.08 o 
   7   5  25      106.17      102.41     68.67 o 
   0   6  25       53.54       45.04     12.84 o 
   1   6  25      181.40      222.76     13.36 o 
   2   6  25        5.82        3.22      5.44 o 
   3   6  25       35.37       15.34      7.85 o 
   4   6  25       23.55       27.22      9.76 o 
   5   6  25        4.58       -8.58     16.83 o 
   6   6  25       28.51       43.89     25.64 o 
   1   7  25        7.67       -4.02      6.34 o 
   2   7  25        7.89        5.95      6.36 o 
   3   7  25        0.40        6.10      7.61 o 
   4   7  25        2.45       12.84      9.18 o 
   5   7  25        0.23       -8.95     11.86 o 
   0   8  25       19.67        7.93     10.31 o 
   1   8  25        5.85        1.54      6.79 o 
   2   8  25       41.03       47.22     12.93 o 
   3   8  25       24.84       24.77      9.40 o 
   4   8  25        0.23       -1.52      8.12 o 
   1   9  25        2.93       13.50      7.54 o 
   2   9  25       10.75       11.24      8.36 o 
   3   9  25       14.64       29.58     10.83 o 
   0   0  26       43.97       21.08     12.05 o 
   1   0  26      570.00      672.92     24.19 o 
   2   0  26      419.66      456.20     29.45 o 
   3   0  26       19.53       29.30     10.54 o 
   4   0  26       38.31       39.93     16.84 o 
   5   0  26       17.25       22.23     17.01 o 
   6   0  26        8.18       25.17     25.44 o 
   7   0  26       29.90       72.87     66.67 o 
   8   0  26       10.55       -0.62     33.28 o 
   1   1  26       32.36       26.24      4.47 o 
   2   1  26        6.90        8.16      4.22 o 
   3   1  26      100.20      113.59     17.59 o 
   4   1  26       33.27       13.47      7.52 o 
   5   1  26        0.48       19.10     14.94 o 
   6   1  26       24.07       19.14     14.50 o 
   7   1  26        8.60       19.46     15.96 o 
   8   1  26        0.96       17.78     23.90 o 
   0   2  26      142.70      189.48     18.13 o 
   1   2  26        7.79       12.06      4.22 o 
   2   2  26       60.16       58.04      3.61 o 
   3   2  26        7.83       12.56      8.02 o 
   4   2  26      117.27      144.41     20.58 o 
   5   2  26       20.10       19.42     14.96 o 
   6   2  26        0.35        3.84     17.59 o 
   7   2  26        7.80        8.93     13.00 o 
   1   3  26       53.91       47.27      6.85 o 
   2   3  26      225.79      241.46     18.85 o 
   3   3  26      194.54      185.66     22.39 o 
   4   3  26       32.34       15.55      9.39 o 
   5   3  26        2.71       14.16      9.83 o 
   6   3  26       19.74       54.88     14.84 o 
   7   3  26        5.55        7.37     14.39 o 
   0   4  26        1.44       11.80      9.42 o 
   1   4  26       11.95        5.85      6.08 o 
   2   4  26        2.80        4.26      4.44 o 
   3   4  26        2.84        1.20      6.05 o 
   4   4  26       34.21       25.47      9.68 o 
   5   4  26       85.00       72.32     29.37 o 
   6   4  26        1.75       12.36     13.89 o 
   7   4  26        1.10       10.90     15.74 o 
   1   5  26       25.26       33.69      7.44 o 
   2   5  26       68.16       60.98     13.92 o 
   3   5  26       11.24        9.70      8.23 o 
   4   5  26       38.75       19.13     10.52 o 
   5   5  26       10.14       27.81     13.66 o 
   6   5  26        5.26       -4.14     12.99 o 
   0   6  26        0.32       -9.98      9.98 o 
   1   6  26        6.44        3.76      5.40 o 
   2   6  26       12.32        5.91      6.33 o 
   3   6  26        1.18        0.07      6.73 o 
   4   6  26        1.77       10.56      8.89 o 
   5   6  26        3.11       28.27     18.19 o 
   6   6  26        0.00       11.89     14.41 o 
   1   7  26        2.50       10.69      7.30 o 
   2   7  26       33.59       29.97      8.40 o 
   3   7  26        4.78        3.59      8.25 o 
   4   7  26        4.53       15.38     15.81 o 
   5   7  26       38.73       31.70     16.95 o 
   0   8  26        0.77        9.39     11.92 o 
   1   8  26       50.30       66.79     12.61 o 
   2   8  26       12.76       15.33      7.80 o 
   3   8  26        6.61       16.19     10.00 o 
   4   8  26        2.01       19.04     12.95 o 
   1   9  26        1.86        3.39      7.90 o 
   1   1  27        9.10        9.43      4.10 o 
   2   1  27        3.31        9.66      3.78 o 
   3   1  27       28.36       37.95     10.84 o 
   4   1  27       56.19       50.99     14.59 o 
   5   1  27        1.49       -2.60     10.42 o 
   6   1  27       31.52       52.34     17.42 o 
   7   1  27       37.57       37.47     24.51 o 
   0   2  27        2.67       -1.20      5.47 o 
   1   2  27        2.78       -3.44      3.55 o 
   2   2  27       29.39       22.66      5.68 o 
   3   2  27       11.48       15.99      9.11 o 
   4   2  27       16.02       20.18     10.71 o 
   5   2  27        7.09       -0.68      9.14 o 
   6   2  27        1.82       10.19     12.54 o 
   7   2  27        7.67       21.07     17.10 o 
   1   3  27        2.99        0.90      4.13 o 
   2   3  27       13.51       14.28      3.82 o 
   3   3  27        8.35        1.06      6.80 o 
   4   3  27        5.34       12.74      8.23 o 
   5   3  27       31.90       26.18     11.15 o 
   6   3  27        5.97       39.26     15.80 o 
   7   3  27        1.23       -0.63     14.31 o 
   0   4  27      144.89      162.50     33.52 o 
   1   4  27        6.67        5.37      5.68 o 
   2   4  27        1.19        3.74      6.62 o 
   3   4  27        7.04        2.01      6.43 o 
   4   4  27      143.86      124.58     34.82 o 
   5   4  27        9.32        3.99      9.79 o 
   6   4  27        0.31       39.02     17.67 o 
   1   5  27        5.53       24.76      8.29 o 
   2   5  27        0.32       -6.53      7.50 o 
   3   5  27       29.41       34.30     10.32 o 
   4   5  27       16.66       21.28     10.05 o 
   5   5  27      130.04      154.65     46.10 o 
   6   5  27        6.20       38.02     19.82 o 
   0   6  27       51.34       61.86     14.19 o 
   1   6  27        1.72        6.89      6.14 o 
   2   6  27        0.01        0.76      6.36 o 
   3   6  27       22.57       21.88     10.47 o 
   4   6  27       43.28       49.75     18.25 o 
   5   6  27       51.47       52.22     22.70 o 
   1   7  27       11.34       16.03      8.10 o 
   2   7  27       16.15       24.57     11.35 o 
   3   7  27       14.94       14.83      9.68 o 
   4   7  27        2.06       21.09     19.29 o 
   0   8  27       35.29       45.25     12.48 o 
   1   8  27       25.45       33.84     10.19 o 
   2   8  27        0.44        5.24      7.74 o 
   3   8  27       10.08        7.85      9.18 o 
   0   0  28      355.86      426.41     19.23 o 
   1   0  28        0.16       -0.45      5.33 o 
   2   0  28       67.15       38.31     15.49 o 
   3   0  28       23.00       12.56      8.91 o 
   4   0  28       13.79        2.29     19.97 o 
   5   0  28        0.07       -1.25     20.80 o 
   6   0  28       10.22       33.52     34.11 o 
   1   1  28        0.14        0.78      3.53 o 
   2   1  28        0.45        2.86      3.26 o 
   3   1  28        2.26        0.24      7.85 o 
   4   1  28       15.09       19.03     20.86 o 
   5   1  28        7.26       43.16     21.80 o 
   6   1  28        4.31      -10.78     20.53 o 
   7   1  28       11.85       48.45     31.47 o 
   0   2  28       50.93       39.69      9.91 o 
   1   2  28       28.26       16.69      4.46 o 
   2   2  28        1.02       -1.21      4.12 o 
   3   2  28       17.80       12.64      7.76 o 
   4   2  28        3.21        3.91      9.87 o 
   5   2  28       17.45        9.14     12.76 o 
   6   2  28        1.11       12.45     14.17 o 
   1   3  28        8.71       14.33      4.91 o 
   2   3  28       33.20       16.90      5.74 o 
   3   3  28        0.20        5.03      7.89 o 
   4   3  28       10.77       15.66      8.26 o 
   5   3  28        3.19       14.33     10.36 o 
   6   3  28        1.64       16.61     14.49 o 
   0   4  28       67.98       61.67     16.01 o 
   1   4  28        0.04        4.11      4.90 o 
   2   4  28        0.61        2.05      7.56 o 
   3   4  28       71.87       64.62     19.60 o 
   4   4  28        0.66        6.40      9.14 o 
   5   4  28       14.18       27.16     15.11 o 
   6   4  28       11.88        6.50     12.86 o 
   1   5  28       27.23       29.39      8.00 o 
   2   5  28        0.17       -7.98     10.62 o 
   3   5  28       74.05       96.88     24.42 o 
   4   5  28        0.50       11.21     11.00 o 
   5   5  28        8.53        4.20     13.11 o 
   0   6  28        8.09        7.42     11.23 o 
   1   6  28       41.73       58.09      9.96 o 
   2   6  28       14.28       16.82     10.44 o 
   3   6  28       12.03       14.14     10.97 o 
   4   6  28        0.16        8.66     12.77 o 
   1   7  28       24.05       27.22     10.47 o 
   2   7  28        6.97       16.54     10.46 o 
   3   7  28       31.76       47.13     29.47 o 
   0   8  28        0.00       19.29     13.44 o 
   1   8  28        0.20       15.53      9.41 o 
   1   1  29       13.57       13.35      4.45 o 
   2   1  29      154.58        6.18      8.20 o 
   3   1  29        0.38       -2.50      8.13 o 
   4   1  29        9.60       31.69     17.09 o 
   5   1  29       14.66        8.53     29.33 o 
   6   1  29       32.82        2.50     28.08 o 
   0   2  29       95.14       74.27     23.53 o 
   1   2  29        1.35        2.90      4.43 o 
   2   2  29       12.54       12.78      8.01 o 
   3   2  29        2.84        5.45      7.57 o 
   4   2  29       61.07       64.50     14.50 o 
   5   2  29        0.60        8.64     19.20 o 
   6   2  29        0.35        3.61     20.67 o 
   1   3  29        4.31        1.46      4.83 o 
   2   3  29       11.21       14.55      7.54 o 
   3   3  29       10.36        8.70      7.66 o 
   4   3  29        3.58       11.80      9.37 o 
   5   3  29        8.48       49.02     20.19 o 
   6   3  29       10.40        7.76     15.02 o 
   0   4  29        1.03      -11.55     11.55 o 
   1   4  29        6.10       -3.16      6.00 o 
   2   4  29        0.03        2.90      8.50 o 
   3   4  29       30.53       27.91     10.70 o 
   4   4  29        0.91       16.48     11.19 o 
   5   4  29        0.84       11.88     13.42 o 
   1   5  29        0.00       -0.06     10.34 o 
   2   5  29       12.35       23.33     11.68 o 
   3   5  29        0.12        9.80     11.54 o 
   4   5  29        6.28       30.25     16.05 o 
   5   5  29        0.22       12.49     16.42 o 
   0   6  29       75.76       77.60     16.39 o 
   1   6  29       14.86       17.36     11.22 o 
   2   6  29       10.17        6.95     11.67 o 
   3   6  29        0.82       12.32     12.03 o 
   4   6  29       20.51       29.54     16.25 o 
   1   7  29        4.37        6.92      8.54 o 
   2   7  29        4.13        4.12      9.02 o 
   0   0  30      354.39      476.53     23.41 o 
   1   0  30        0.15        3.37      8.43 o 
   2   0  30       84.86       62.22     32.56 o 
   3   0  30        1.20       -2.75     12.82 o 
   4   0  30       70.65       34.14     33.71 o 
   5   0  30        9.93       28.22     31.62 o 
   6   0  30        0.25       35.24     21.97 o 
   1   1  30       11.23       10.01      7.40 o 
   2   1  30       19.73        5.47      8.46 o 
   3   1  30        3.07       -1.71      9.55 o 
   4   1  30        5.21        2.71     10.44 o 
   5   1  30        6.03       -8.39     14.15 o 
   6   1  30        6.47       61.55     32.96 o 
   0   2  30        0.04        1.62      6.74 o 
   1   2  30        0.05        1.91      5.27 o 
   2   2  30       23.19       10.68      9.43 o 
   3   2  30       10.97        9.68     10.99 o 
   4   2  30       14.51       31.65     10.40 o 
   5   2  30       26.83       45.23     15.85 o 
   1   3  30        0.05        3.28      5.16 o 
   2   3  30       16.16       22.01     10.09 o 
   3   3  30        0.02       -5.50      9.25 o 
   4   3  30        1.03       -4.63     10.04 o 
   5   3  30        4.29       11.88     14.22 o 
   0   4  30        3.50        0.88      7.63 o 
   1   4  30       19.69        4.05      6.71 o 
   2   4  30       10.82       14.35     11.67 o 
   3   4  30       19.11       20.41     10.32 o 
   4   4  30        0.14       14.55      9.97 o 
   1   5  30        0.37        5.17      7.40 o 
   2   5  30       31.00       70.04     17.39 o 
   3   5  30       15.71       13.67     10.84 o 
   4   5  30        0.06       -6.07     11.32 o 
   0   6  30       11.82       29.38     14.18 o 
   1   6  30       23.34       15.13     10.44 o 
   2   6  30        1.92        3.23     18.79 o 
   3   6  30        1.74       17.42     22.80 o 
   1   1  31       14.46        4.54      6.43 o 
   2   1  31        0.01       -1.96      8.39 o 
   3   1  31        0.67       -9.15      9.15 o 
   4   1  31        0.24       -1.19     11.05 o 
   5   1  31       20.76       32.66     15.77 o 
   0   2  31        0.18        3.27      6.94 o 
   1   2  31        1.22        2.91      6.26 o 
   2   2  31        0.88       -2.60      6.98 o 
   3   2  31        0.16       16.26     10.09 o 
   4   2  31        6.32       14.43     13.92 o 
   5   2  31       10.15       41.43     16.95 o 
   1   3  31        6.61        2.35      7.95 o 
   2   3  31        0.24        4.26      7.59 o 
   3   3  31       22.78        8.51      8.47 o 
   4   3  31        3.57       20.39     12.71 o 
   0   4  31       28.25       26.70     14.96 o 
   1   4  31       23.44       25.54     12.07 o 
   2   4  31       14.24       13.25     10.23 o 
   3   4  31        0.92       -0.79      7.92 o 
   4   4  31        0.00       -7.73     10.69 o 
   1   5  31        5.77       12.19      9.52 o 
   2   5  31        6.24       15.65     13.10 o 
   3   5  31        0.11       21.41     12.16 o 
   0   6  31       28.52       26.44     17.06 o 
   1   6  31        7.02       12.92     12.38 o 
   0   0  32       64.90       -1.25     27.67 o 
   1   0  32        9.63        3.48      9.40 o 
   2   0  32       75.08       38.58     24.20 o 
   3   0  32        7.35        1.32     17.78 o 
   4   0  32        9.84       33.71     22.29 o 
   1   1  32        0.06        4.02      6.07 o 
   2   1  32        0.73       -2.15      7.39 o 
   3   1  32        6.18       -1.29      9.49 o 
   4   1  32       14.33       42.20     15.63 o 
   0   2  32       81.66       -0.80     13.35 o 
   1   2  32        0.70        3.33      7.77 o 
   2   2  32        3.21       -1.16      8.34 o 
   3   2  32       31.11       38.53     14.61 o 
   4   2  32       26.62       34.95     15.22 o 
   1   3  32        9.38        4.97      7.98 o 
   2   3  32       25.56       26.70      9.55 o 
   3   3  32        0.36       12.16      8.26 o 
   0   4  32        6.04       10.93     10.09 o 
   1   4  32        3.25        7.49      8.00 o 
   2   4  32       10.48       20.25      9.96 o 
   1   5  32        1.28        2.40      9.97 o 
   1   1  33        0.10        2.26      6.89 o 
   2   1  33       18.17        4.21      8.10 o 
   3   1  33       34.74       21.07     13.94 o 
   0   2  33       22.20       -1.89     12.81 o 
   1   2  33       33.02       22.89     12.34 o 
   2   2  33        0.44        0.67      8.47 o 
   3   2  33       45.86       56.54     25.03 o 
   1   3  33        3.15       13.76     12.47 o 
   2   3  33        2.49        8.53      9.36 o 
   0   0  34       36.97       -0.83     16.64 o 
   1   0  34        1.66       -0.35     17.23 o 
   1   1  34        1.93        1.19      9.46 o 
   0   2  34        8.61        1.87     22.26 o 
                                                 
